# Supplementary material for: Nicotinaldehyde [2,8-bis­(trifluoro­meth­yl)quinolin-4-yl]hydrazone monohydrate
Source: Acta Crystallogr Sect E Struct Rep Online. 2010 Aug 11;66(Pt 9):o2237–8. doi: 10.1107/S1600536810030862 (PMC3007871; doi:10.1107/S1600536810030862)
Supplement: Supplementary file 1 [file e-66-o2237-sup1.cif]

##############################################################################
###                                                                        ###
###        Electronic paper (Acta Crystallographica Section E)             ###
###                                                                        ###
##############################################################################
#                                                                            #
# This CIF contains the data in a paper accepted for publication in Acta     #
# Crystallographica Section E. It conforms to the requirements of Notes      #
# for Authors for Section E, and has been peer reviewed under the auspices   #
# of the IUCr Commission on Journals.                                        #
#                                                                            #
# Full details of the Crystallographic Information File format               #
# are given in the paper "The Crystallographic Information File (CIF):       #
# a New Standard Archive File for Crystallography" by S. R. Hall, F. H.      #
# Allen and I. D. Brown [Acta Cryst. (1991), A47, 655-685].                  #
#                                                                            #
# The current version of the core CIF dictionary is obtainable from          #
# ftp://ftp.iucr.org/pub/cif_core.dic. The current version number is 2.4.    #
#                                                                            #
# Software is freely available for graphical display of the structure(s) in  #
# this CIF.  For information consult the CIF home page http://www.iucr.org/  #
# cif/home.html                                                              #
#                                                                            #
# This file may be used for bona fide research purposes within the           #
# scientific community so long as proper attribution is given to the journal # 
# article from which it was obtained.                                        #
#                                                                            #
##############################################################################
                                             
data_I
_audit_creation_method     SHELXL-97
_chemical_name_systematic
;
Nicotinaldehyde [2,8-bis(trifluoromethyl)quinolin-4-yl]hydrazone monohydrate
;
_chemical_name_common     ?
_chemical_formula_moiety     'C17 H10 F6 N4, H2 O'
_chemical_formula_sum     'C17 H12 F6 N4 O'
_chemical_formula_iupac     'C17 H10 F6 N4, H2 O'
_chemical_formula_weight     402.31
_chemical_melting_point     486
_symmetry_cell_setting     monoclinic
_symmetry_space_group_name_H-M     'C 2/c'
_symmetry_space_group_name_Hall     '-C 2yc'
loop_
    _symmetry_equiv_pos_as_xyz
    'x, y, z'
    '-x, y, -z+1/2'
    'x+1/2, y+1/2, z'
    '-x+1/2, y+1/2, -z+1/2'
    '-x, -y, -z'
    'x, -y, z-1/2'
    '-x+1/2, -y+1/2, -z'
    'x+1/2, -y+1/2, z-1/2'
_cell_length_a     21.103(4)
_cell_length_b     15.120(3)
_cell_length_c     12.537(3)
_cell_angle_alpha     90.00
_cell_angle_beta     118.633(3)
_cell_angle_gamma     90.00
_cell_volume     3511.1(13)
_cell_formula_units_Z     8
_cell_measurement_reflns_used     3416
_cell_measurement_theta_min     1.74
_cell_measurement_theta_max     25.95
_cell_measurement_temperature     295(2)
_exptl_crystal_description     Plate
_exptl_crystal_colour     colourless
_exptl_crystal_size_max     0.22
_exptl_crystal_size_mid     0.15
_exptl_crystal_size_min     0.12
_exptl_crystal_density_diffrn     1.522
_exptl_crystal_density_meas     ?
_exptl_crystal_density_method     'not measured'
_exptl_crystal_F_000     1632
_exptl_absorpt_coefficient_mu     0.142
_exptl_absorpt_correction_type     psi-scan
_exptl_absorpt_process_details     '(SADABS; Bruker, 2001)'
_exptl_absorpt_correction_T_min     0.975
_exptl_absorpt_correction_T_max     0.983
_exptl_special_details
;
;
_diffrn_ambient_temperature     295(2)
_diffrn_radiation_type     MoK\a
_diffrn_radiation_wavelength     0.71073
_diffrn_radiation_source     'fine-focus sealed tube'
_diffrn_radiation_monochromator     graphite
_diffrn_measurement_device_type     'Bruker SMART CCD area-detector'
_diffrn_measurement_method     '\w and \f scans'
_diffrn_detector_area_resol_mean     ?
_diffrn_reflns_number     13267
_diffrn_reflns_av_R_equivalents     0.0351
_diffrn_reflns_av_sigmaI/netI     0.0326
_diffrn_reflns_theta_min     1.74
_diffrn_reflns_theta_max     25.95
_diffrn_reflns_theta_full     25.95
_diffrn_measured_fraction_theta_max     0.994
_diffrn_measured_fraction_theta_full     0.994
_diffrn_reflns_limit_h_min     -26
_diffrn_reflns_limit_h_max     24
_diffrn_reflns_limit_k_min     -18
_diffrn_reflns_limit_k_max     18
_diffrn_reflns_limit_l_min     -15
_diffrn_reflns_limit_l_max     15
_diffrn_standards_number     0
_diffrn_standards_interval_count     .
_diffrn_standards_interval_time     .
_diffrn_standards_decay_%     ?
_refine_special_details
;
 Refinement of F^2^ against ALL reflections.  The weighted R-factor wR and
 goodness of fit S are based on F^2^, conventional R-factors R are based
 on F, with F set to zero for negative F^2^. The threshold expression of
 F^2^ > 2sigma(F^2^) is used only for calculating R-factors(gt) etc. and is
 not relevant to the choice of reflections for refinement.  R-factors based
 on F^2^ are statistically about twice as large as those based on F, and R-
 factors based on ALL data will be even larger.
;
_reflns_number_total     3416
_reflns_number_gt     2309
_reflns_threshold_expression     I>2\s(I)
_refine_ls_structure_factor_coef     Fsqd
_refine_ls_matrix_type     full
_refine_ls_R_factor_all     0.0919
_refine_ls_R_factor_gt     0.0641
_refine_ls_wR_factor_gt     0.1535
_refine_ls_wR_factor_ref     0.1691
_refine_ls_goodness_of_fit_ref     1.040
_refine_ls_restrained_S_all     1.208
_refine_ls_number_reflns     3416
_refine_ls_number_parameters     301
_refine_ls_number_restraints     54
_refine_ls_hydrogen_treatment     mixed
_refine_ls_weighting_scheme     calc
_refine_ls_weighting_details
         'calc w=1/[\s^2^(Fo^2^)+(0.0764P)^2^+2.4230P] where P=(Fo^2^+2Fc^2^)/3'
_atom_sites_solution_hydrogens     geom
_atom_sites_solution_primary     direct
_atom_sites_solution_secondary     difmap
_refine_ls_shift/su_max     0.001
_refine_ls_shift/su_mean     0.000
_refine_diff_density_max     0.260
_refine_diff_density_min     -0.250
_refine_ls_extinction_method     none
_refine_ls_extinction_coef     ?
loop_
    _atom_type_symbol
    _atom_type_description
    _atom_type_scat_dispersion_real
    _atom_type_scat_dispersion_imag
    _atom_type_scat_source
    'C' 'C' 0.0033 0.0016
                         'International Tables Vol C Tables 4.2.6.8 and 6.1.1.4'
    'H' 'H' 0.0000 0.0000
                         'International Tables Vol C Tables 4.2.6.8 and 6.1.1.4'
    'F' 'F' 0.0171 0.0103
                         'International Tables Vol C Tables 4.2.6.8 and 6.1.1.4'
    'N' 'N' 0.0061 0.0033
                         'International Tables Vol C Tables 4.2.6.8 and 6.1.1.4'
    'O' 'O' 0.0106 0.0060
                         'International Tables Vol C Tables 4.2.6.8 and 6.1.1.4'
_computing_data_collection     'SMART (Bruker, 2001)'
_computing_cell_refinement     'SAINT (Bruker, 2001)'
_computing_data_reduction     'SAINT (Bruker, 2001)'
_computing_structure_solution     'SHELXS97 (Sheldrick, 2008)'
_computing_structure_refinement     'SHELXL97 (Sheldrick, 2008)'
_computing_molecular_graphics     'ORTEP-3 (Farrugia, 1997)'
_computing_publication_material
                            'SHELXL97 (Sheldrick, 2008) and PLATON (Spek, 2009)'
loop_
    _atom_site_type_symbol
    _atom_site_label
    _atom_site_fract_x
    _atom_site_fract_y
    _atom_site_fract_z
    _atom_site_U_iso_or_equiv
    _atom_site_adp_type
    _atom_site_calc_flag
    _atom_site_refinement_flags
    _atom_site_occupancy
    _atom_site_disorder_assembly
    _atom_site_disorder_group
    F F1A 0.5904(2) -0.0211(2) 0.5513(4) 0.0998(17) Uani d PDU 0.702(8) A 1
    F F2A 0.6589(4) -0.0445(5) 0.4831(7) 0.136(3) Uani d PDU 0.702(8) A 1
    F F3A 0.5538(5) -0.0032(4) 0.3634(5) 0.175(4) Uani d PDU 0.702(8) A 1
    F F1B 0.6012(6) -0.0127(6) 0.3579(8) 0.091(3) Uani d PDU 0.298(8) A 2
    F F2B 0.5395(6) 0.0067(8) 0.4374(17) 0.130(5) Uani d PDU 0.298(8) A 2
    F F3B 0.6570(7) -0.0477(7) 0.5238(10) 0.110(6) Uani d PDU 0.298(8) A 2
    F F4 0.80847(12) 0.08843(14) 0.83893(19) 0.0933(7) Uani d . 1 . .
    F F5 0.71855(14) 0.12394(18) 0.8610(2) 0.1087(8) Uani d . 1 . .
    F F6 0.81994(15) 0.18889(16) 0.96395(17) 0.1198(10) Uani d . 1 . .
    N N1 0.68113(12) 0.11985(15) 0.6073(2) 0.0554(6) Uani d . 1 . .
    N N2 0.61107(14) 0.31173(19) 0.3332(2) 0.0623(7) Uani d . 1 . .
    N N3 0.56960(13) 0.28345(17) 0.2162(2) 0.0607(7) Uani d . 1 . .
    N N4 0.42311(17) 0.3601(2) -0.1996(3) 0.0905(10) Uani d . 1 . .
    C C1 0.63497(15) 0.10370(18) 0.4929(2) 0.0558(7) Uani d . 1 A .
    C C2 0.60955(15) 0.16393(18) 0.3984(2) 0.0550(7) Uani d . 1 . .
    H H2 0.5766 0.1468 0.3198 0.066 Uiso calc R 1 . .
    C C3 0.63410(14) 0.24976(18) 0.4233(2) 0.0509(7) Uani d . 1 . .
    C C4 0.68355(14) 0.27268(18) 0.5461(2) 0.0505(7) Uani d . 1 . .
    C C5 0.70505(14) 0.20455(17) 0.6345(2) 0.0499(7) Uani d . 1 . .
    C C6 0.75344(16) 0.22617(19) 0.7576(2) 0.0581(8) Uani d . 1 . .
    C C7 0.77952(18) 0.3094(2) 0.7890(3) 0.0692(9) Uani d . 1 . .
    H H7 0.8118 0.3222 0.8698 0.083 Uiso calc R 1 . .
    C C8 0.75865(18) 0.3761(2) 0.7019(3) 0.0729(9) Uani d . 1 . .
    H H8 0.7769 0.4330 0.7248 0.087 Uiso calc R 1 . .
    C C9 0.71174(17) 0.35831(19) 0.5837(3) 0.0641(8) Uani d . 1 . .
    H H9 0.6980 0.4035 0.5265 0.077 Uiso calc R 1 . .
    C C10 0.6071(2) 0.0102(2) 0.4681(3) 0.0809(11) Uani d D 1 . .
    C C11 0.7746(2) 0.1574(2) 0.8540(3) 0.0750(10) Uani d . 1 . .
    C C12 0.54235(17) 0.3419(2) 0.1340(3) 0.0699(9) Uani d . 1 . .
    H H12 0.5489 0.4015 0.1546 0.084 Uiso calc R 1 . .
    C C13 0.50072(17) 0.3156(2) 0.0070(3) 0.0639(8) Uani d . 1 . .
    C C14 0.49612(17) 0.2291(2) -0.0322(3) 0.0662(9) Uani d . 1 . .
    H H14 0.5209 0.1843 0.0232 0.079 Uiso calc R 1 . .
    C C15 0.45503(19) 0.2098(2) -0.1525(3) 0.0755(10) Uani d . 1 . .
    H H15 0.4508 0.1519 -0.1798 0.091 Uiso calc R 1 . .
    C C16 0.4200(2) 0.2770(3) -0.2323(3) 0.0813(11) Uani d . 1 . .
    H H16 0.3926 0.2631 -0.3142 0.098 Uiso calc R 1 . .
    C C17 0.4624(2) 0.3780(2) -0.0816(3) 0.0893(12) Uani d . 1 . .
    H H17 0.4642 0.4364 -0.0570 0.107 Uiso calc R 1 . .
    O O1W 0.6581(3) 0.4946(2) 0.3473(4) 0.088(2) Uani d PD 0.758(13) B 1
    H H1W 0.631(3) 0.537(3) 0.315(6) 0.132 Uiso d PD 0.758(13) B 1
    H H2W 0.695(2) 0.498(4) 0.341(7) 0.132 Uiso d PD 0.758(13) B 1
    O O2W 0.6032(15) 0.5042(8) 0.3654(12) 0.119(10) Uani d P 0.242(13) B 2
    H H2N 0.6237(16) 0.368(2) 0.345(3) 0.065(9) Uiso d . 1 . .
loop_
    _atom_site_aniso_label
    _atom_site_aniso_U_11
    _atom_site_aniso_U_22
    _atom_site_aniso_U_33
    _atom_site_aniso_U_12
    _atom_site_aniso_U_13
    _atom_site_aniso_U_23
    F1A 0.121(3) 0.070(2) 0.112(3) -0.0409(19) 0.059(3) -0.0055(18)
    F2A 0.200(6) 0.079(4) 0.169(7) 0.015(3) 0.120(5) -0.009(4)
    F3A 0.186(6) 0.087(3) 0.093(3) -0.068(4) -0.062(3) 0.022(3)
    F1B 0.098(6) 0.065(4) 0.089(6) -0.019(5) 0.027(5) -0.040(4)
    F2B 0.117(8) 0.105(7) 0.198(12) -0.053(5) 0.099(8) -0.042(7)
    F3B 0.150(9) 0.039(4) 0.060(5) -0.002(5) -0.014(5) 0.019(4)
    F4 0.0962(15) 0.0700(13) 0.0804(14) 0.0121(11) 0.0155(12) 0.0131(10)
    F5 0.1159(19) 0.126(2) 0.0824(15) -0.0115(15) 0.0462(14) 0.0322(13)
    F6 0.156(2) 0.0963(16) 0.0446(11) -0.0156(14) -0.0024(12) 0.0008(10)
    N1 0.0587(14) 0.0482(13) 0.0457(13) -0.0017(11) 0.0141(11) 0.0017(10)
    N2 0.0664(17) 0.0551(16) 0.0467(13) -0.0082(12) 0.0122(12) 0.0045(11)
    N3 0.0571(15) 0.0648(15) 0.0470(13) -0.0053(12) 0.0144(12) 0.0066(11)
    N4 0.098(2) 0.087(2) 0.0532(16) -0.0108(17) 0.0094(16) 0.0226(16)
    C1 0.0562(17) 0.0488(16) 0.0488(15) 0.0003(13) 0.0142(13) -0.0010(12)
    C2 0.0518(16) 0.0546(17) 0.0428(14) -0.0016(13) 0.0099(12) -0.0031(12)
    C3 0.0465(15) 0.0529(16) 0.0458(15) 0.0019(12) 0.0162(12) 0.0028(12)
    C4 0.0456(15) 0.0509(16) 0.0490(15) -0.0003(12) 0.0178(13) -0.0010(12)
    C5 0.0463(15) 0.0503(16) 0.0455(14) 0.0014(12) 0.0158(12) 0.0003(12)
    C6 0.0588(18) 0.0577(17) 0.0464(15) -0.0016(14) 0.0160(13) -0.0028(13)
    C7 0.071(2) 0.065(2) 0.0496(16) -0.0067(16) 0.0111(15) -0.0099(15)
    C8 0.076(2) 0.0534(18) 0.064(2) -0.0126(16) 0.0141(17) -0.0098(15)
    C9 0.0663(19) 0.0486(17) 0.0614(18) -0.0040(14) 0.0177(15) 0.0032(13)
    C10 0.093(3) 0.053(2) 0.063(2) 0.0027(19) 0.010(2) -0.0039(17)
    C11 0.086(3) 0.068(2) 0.0471(18) -0.0073(19) 0.0134(17) 0.0009(15)
    C12 0.071(2) 0.0597(19) 0.0548(18) -0.0084(15) 0.0108(16) 0.0102(14)
    C13 0.0595(18) 0.066(2) 0.0538(17) -0.0075(14) 0.0174(15) 0.0150(14)
    C14 0.065(2) 0.069(2) 0.0581(18) 0.0049(16) 0.0240(16) 0.0125(15)
    C15 0.082(2) 0.080(2) 0.059(2) 0.0000(19) 0.0292(18) -0.0011(17)
    C16 0.080(2) 0.100(3) 0.0503(18) -0.007(2) 0.0203(17) 0.0073(19)
    C17 0.098(3) 0.070(2) 0.062(2) -0.014(2) 0.0081(19) 0.0199(17)
    O1W 0.102(4) 0.064(2) 0.081(2) -0.010(2) 0.029(2) 0.0169(17)
    O2W 0.18(2) 0.062(7) 0.093(9) 0.001(8) 0.047(10) 0.014(6)
_geom_special_details
;
 All esds (except the esd in the dihedral angle between two l.s. planes)
 are estimated using the full covariance matrix.  The cell esds are taken
 into account individually in the estimation of esds in distances, angles
 and torsion angles; correlations between esds in cell parameters are only
 used when they are defined by crystal symmetry.  An approximate (isotropic)
 treatment of cell esds is used for estimating esds involving l.s. planes.
;
loop_
    _geom_bond_atom_site_label_1
    _geom_bond_atom_site_label_2
    _geom_bond_site_symmetry_2
    _geom_bond_distance
    _geom_bond_publ_flag
    F1A C10 . 1.337(5) ?
    F2A C10 . 1.312(6) ?
    F3A C10 . 1.269(5) ?
    F1B C10 . 1.370(7) ?
    F2B C10 . 1.288(8) ?
    F3B C10 . 1.288(8) ?
    F4 C11 . 1.328(4) ?
    F5 C11 . 1.328(4) ?
    F6 C11 . 1.334(4) ?
    N1 C1 . 1.314(3) ?
    N1 C5 . 1.359(3) ?
    N2 C3 . 1.365(4) ?
    N2 N3 . 1.367(3) ?
    N2 H2N . 0.88(3) ?
    N3 C12 . 1.268(4) ?
    N4 C16 . 1.314(5) ?
    N4 C17 . 1.332(4) ?
    C1 C2 . 1.383(4) ?
    C1 C10 . 1.505(4) ?
    C2 C3 . 1.377(4) ?
    C2 H2 . 0.93 ?
    C3 C4 . 1.429(4) ?
    C4 C9 . 1.408(4) ?
    C4 C5 . 1.419(4) ?
    C5 C6 . 1.422(4) ?
    C6 C7 . 1.354(4) ?
    C6 C11 . 1.491(4) ?
    C7 C8 . 1.394(5) ?
    C7 H7 . 0.93 ?
    C8 C9 . 1.357(4) ?
    C8 H8 . 0.93 ?
    C9 H9 . 0.93 ?
    C12 C13 . 1.457(4) ?
    C12 H12 . 0.93 ?
    C13 C14 . 1.384(5) ?
    C13 C17 . 1.385(4) ?
    C14 C15 . 1.363(4) ?
    C14 H14 . 0.93 ?
    C15 C16 . 1.368(5) ?
    C15 H15 . 0.93 ?
    C16 H16 . 0.93 ?
    C17 H17 . 0.93 ?
    O1W H1W . 0.83(2) ?
    O1W H2W . 0.81(2) ?
loop_
    _geom_angle_atom_site_label_1
    _geom_angle_atom_site_label_2
    _geom_angle_atom_site_label_3
    _geom_angle_site_symmetry_1
    _geom_angle_site_symmetry_3
    _geom_angle
    _geom_angle_publ_flag
    C1 N1 C5 . . 116.2(2) ?
    C3 N2 N3 . . 117.6(3) ?
    C3 N2 H2N . . 124(2) ?
    N3 N2 H2N . . 118(2) ?
    C12 N3 N2 . . 117.5(3) ?
    C16 N4 C17 . . 116.9(3) ?
    N1 C1 C2 . . 126.4(3) ?
    N1 C1 C10 . . 114.4(2) ?
    C2 C1 C10 . . 119.2(3) ?
    C3 C2 C1 . . 118.5(2) ?
    C3 C2 H2 . . 120.7 ?
    C1 C2 H2 . . 120.7 ?
    N2 C3 C2 . . 120.9(3) ?
    N2 C3 C4 . . 120.8(3) ?
    C2 C3 C4 . . 118.3(2) ?
    C9 C4 C5 . . 118.7(2) ?
    C9 C4 C3 . . 123.8(3) ?
    C5 C4 C3 . . 117.5(2) ?
    N1 C5 C4 . . 123.2(2) ?
    N1 C5 C6 . . 118.5(2) ?
    C4 C5 C6 . . 118.4(3) ?
    C7 C6 C5 . . 120.7(3) ?
    C7 C6 C11 . . 119.3(3) ?
    C5 C6 C11 . . 120.0(3) ?
    C6 C7 C8 . . 120.8(3) ?
    C6 C7 H7 . . 119.6 ?
    C8 C7 H7 . . 119.6 ?
    C9 C8 C7 . . 120.2(3) ?
    C9 C8 H8 . . 119.9 ?
    C7 C8 H8 . . 119.9 ?
    C8 C9 C4 . . 121.2(3) ?
    C8 C9 H9 . . 119.4 ?
    C4 C9 H9 . . 119.4 ?
    F3A C10 F2B . . 51.7(6) ?
    F3A C10 F3B . . 122.8(7) ?
    F2B C10 F3B . . 129.4(10) ?
    F3A C10 F2A . . 108.2(6) ?
    F2B C10 F2A . . 138.2(7) ?
    F3B C10 F2A . . 23.7(8) ?
    F3A C10 F1A . . 108.5(6) ?
    F2B C10 F1A . . 63.3(8) ?
    F3B C10 F1A . . 77.7(8) ?
    F2A C10 F1A . . 100.2(4) ?
    F3A C10 F1B . . 46.4(5) ?
    F2B C10 F1B . . 97.8(8) ?
    F3B C10 F1B . . 91.8(8) ?
    F2A C10 F1B . . 69.6(6) ?
    F1A C10 F1B . . 140.0(5) ?
    F3A C10 C1 . . 115.4(3) ?
    F2B C10 C1 . . 111.6(6) ?
    F3B C10 C1 . . 112.9(7) ?
    F2A C10 C1 . . 110.3(5) ?
    F1A C10 C1 . . 113.2(3) ?
    F1B C10 C1 . . 106.5(5) ?
    F4 C11 F5 . . 105.5(3) ?
    F4 C11 F6 . . 105.0(3) ?
    F5 C11 F6 . . 106.7(3) ?
    F4 C11 C6 . . 113.9(3) ?
    F5 C11 C6 . . 112.9(3) ?
    F6 C11 C6 . . 112.1(3) ?
    N3 C12 C13 . . 120.0(3) ?
    N3 C12 H12 . . 120.0 ?
    C13 C12 H12 . . 120.0 ?
    C14 C13 C17 . . 116.4(3) ?
    C14 C13 C12 . . 123.3(3) ?
    C17 C13 C12 . . 120.3(3) ?
    C15 C14 C13 . . 119.6(3) ?
    C15 C14 H14 . . 120.2 ?
    C13 C14 H14 . . 120.2 ?
    C14 C15 C16 . . 119.1(4) ?
    C14 C15 H15 . . 120.5 ?
    C16 C15 H15 . . 120.5 ?
    N4 C16 C15 . . 123.6(3) ?
    N4 C16 H16 . . 118.2 ?
    C15 C16 H16 . . 118.2 ?
    N4 C17 C13 . . 124.5(4) ?
    N4 C17 H17 . . 117.8 ?
    C13 C17 H17 . . 117.8 ?
    H1W O1W H2W . . 112(4) ?
loop_
    _geom_torsion_atom_site_label_1
    _geom_torsion_atom_site_label_2
    _geom_torsion_atom_site_label_3
    _geom_torsion_atom_site_label_4
    _geom_torsion_site_symmetry_1
    _geom_torsion_site_symmetry_2
    _geom_torsion_site_symmetry_3
    _geom_torsion_site_symmetry_4
    _geom_torsion
    _geom_torsion_publ_flag
    C3 N2 N3 C12 . . . . 173.2(3) ?
    C5 N1 C1 C2 . . . . 1.0(5) ?
    C5 N1 C1 C10 . . . . -177.1(3) ?
    N1 C1 C2 C3 . . . . 0.3(5) ?
    C10 C1 C2 C3 . . . . 178.2(3) ?
    N3 N2 C3 C2 . . . . -7.4(4) ?
    N3 N2 C3 C4 . . . . 173.6(3) ?
    C1 C2 C3 N2 . . . . 179.6(3) ?
    C1 C2 C3 C4 . . . . -1.3(4) ?
    N2 C3 C4 C9 . . . . 0.1(5) ?
    C2 C3 C4 C9 . . . . -179.0(3) ?
    N2 C3 C4 C5 . . . . -179.9(3) ?
    C2 C3 C4 C5 . . . . 1.0(4) ?
    C1 N1 C5 C4 . . . . -1.3(4) ?
    C1 N1 C5 C6 . . . . 178.2(3) ?
    C9 C4 C5 N1 . . . . -179.7(3) ?
    C3 C4 C5 N1 . . . . 0.3(4) ?
    C9 C4 C5 C6 . . . . 0.8(4) ?
    C3 C4 C5 C6 . . . . -179.1(3) ?
    N1 C5 C6 C7 . . . . 179.1(3) ?
    C4 C5 C6 C7 . . . . -1.4(5) ?
    N1 C5 C6 C11 . . . . -2.3(4) ?
    C4 C5 C6 C11 . . . . 177.2(3) ?
    C5 C6 C7 C8 . . . . 1.1(5) ?
    C11 C6 C7 C8 . . . . -177.5(3) ?
    C6 C7 C8 C9 . . . . -0.1(6) ?
    C7 C8 C9 C4 . . . . -0.5(5) ?
    C5 C4 C9 C8 . . . . 0.1(5) ?
    C3 C4 C9 C8 . . . . -180.0(3) ?
    N1 C1 C10 F3A . . . . 168.6(8) ?
    C2 C1 C10 F3A . . . . -9.6(9) ?
    N1 C1 C10 F2B . . . . 112.0(9) ?
    C2 C1 C10 F2B . . . . -66.2(10) ?
    N1 C1 C10 F3B . . . . -43.1(9) ?
    C2 C1 C10 F3B . . . . 138.7(8) ?
    N1 C1 C10 F2A . . . . -68.5(5) ?
    C2 C1 C10 F2A . . . . 113.3(5) ?
    N1 C1 C10 F1A . . . . 42.9(4) ?
    C2 C1 C10 F1A . . . . -135.3(4) ?
    N1 C1 C10 F1B . . . . -142.3(6) ?
    C2 C1 C10 F1B . . . . 39.5(7) ?
    C7 C6 C11 F4 . . . . -120.2(3) ?
    C5 C6 C11 F4 . . . . 61.1(4) ?
    C7 C6 C11 F5 . . . . 119.5(4) ?
    C5 C6 C11 F5 . . . . -59.1(4) ?
    C7 C6 C11 F6 . . . . -1.1(5) ?
    C5 C6 C11 F6 . . . . -179.7(3) ?
    N2 N3 C12 C13 . . . . 176.9(3) ?
    N3 C12 C13 C14 . . . . -8.3(5) ?
    N3 C12 C13 C17 . . . . 170.9(4) ?
    C17 C13 C14 C15 . . . . -0.3(5) ?
    C12 C13 C14 C15 . . . . 179.0(3) ?
    C13 C14 C15 C16 . . . . 1.0(5) ?
    C17 N4 C16 C15 . . . . -0.5(6) ?
    C14 C15 C16 N4 . . . . -0.6(6) ?
    C16 N4 C17 C13 . . . . 1.3(6) ?
    C14 C13 C17 N4 . . . . -0.9(6) ?
    C12 C13 C17 N4 . . . . 179.8(4) ?
loop_
    _geom_hbond_atom_site_label_D
    _geom_hbond_atom_site_label_H
    _geom_hbond_atom_site_label_A
    _geom_hbond_site_symmetry_A
    _geom_hbond_distance_DH
    _geom_hbond_distance_HA
    _geom_hbond_distance_DA
    _geom_hbond_angle_DHA
    _geom_hbond_publ_flag
    N2 H2N O1W 1_555 0.88(3) 2.04(3) 2.914(5) 169(3) yes
    O1W H1W N4 5_665 0.83(5) 2.06(6) 2.855(5) 163(7) yes
    C9 H9 O1W 1_555 0.93 2.42 3.331(5) 167 yes
data_global
_journal_data_validation_number     ?
_journal_date_recd_electronic     2010-06-29
_journal_date_accepted     2010-08-02
_journal_name_full     'Acta Crystallographica, Section E'
_journal_year     2010
_journal_volume     66
_journal_issue      9
_journal_page_first     o2237
_journal_page_last     o2238
_journal_paper_category     QO
_journal_coeditor_code     CI5125
_publ_contact_author_name     'H.C.Devarajegowda'
_publ_contact_author_address
;
Department of Physics
Yuvaraja's College (Constituent College)
University of Mysore Mysore
Karnataka  INDIA
;
_publ_contact_author_email     'devarajegowda@yahoo.com'
_publ_contact_author_fax     '+91 0821 2419292'
_publ_contact_author_phone     '+91 0821 2518101'
_publ_section_title
;
Nicotinaldehyde [2,8-bis(trifluoromethyl)quinolin-4-yl]hydrazone monohydrate
;
loop_
    _publ_author_name
    _publ_author_address
    'H. C. Devarajegowda'
;
Department of Physics
Yuvaraja's College (Constituent College)
University of Mysore
Mysore 570 005
Karnataka
India
;
    'Suresh Babu Vepuri'
;
Department of Pharmaceutical Chemistry
GITAM Institute of Pharmacy
GITAM University
Visakhapatnam 530045
Andhrapradesh
India
;
    'M. VinduVahini'
;
Department of Physics
Sri D Devaraja Urs Govt. First Grade College
Hunsur 571 105
Mysore District
Karnataka
India
;
    'H. D. Kavitha'
;
Department of Physics
Govt. Science College
Hassan 573 201
Karnataka
India
;
    'H. K. Arunkashi'
;
Department of Physics
Yuvaraja's College (Constituent College)
University of Mysore
Mysore 570 005
Karnataka
India
;
_exptl_special_details
;
1H NMR (300 MHz, CD3 OD): \d, 7.74-7.68 (t, 1H, pyridyl, J = 8.07Hz)
7.82 (s, 1H, pyridyl)
8.1 (s, 1H, trifluoromethylquinoline),
8.17-8.15  (d, 1H, pyridyl, J=6 Hz),
8.32-8.30 (d, 1H, pyridyl, J=6 Hz),
8.37 (s, 1H, =CH),
8.55-8.52 (d, 1H, trifluoromethylquinoline, J=8.7Hz),
8.87-8.82 (t, 1H, trifluoromethylquinoline, J = 7.5Hz),
8.91-8.88 (d, 1H, trifluoromethylquinoline,  J=7.24Hz),
9.04 (s, 1H, N-H).
M.P 510 K
Yield:  84%
;
