# Supplementary material for: Nicotinaldehyde [2,8-bis­(trifluoro­meth­yl)quinolin-4-yl]hydrazone monohydrate
Source: Acta Crystallogr Sect E Struct Rep Online. 2010 Aug 11;66(Pt 9):o2237–8. doi: 10.1107/S1600536810030862 (PMC3007871; doi:10.1107/S1600536810030862)
Supplement: Supplementary file 2 [file e-66-o2237-Isup2.hkl]

#
# h,k,l, Fc-squared, Fo-squared, sigma(Fo-squared) and status flag
#
data_I
_shelx_title ' I         C2/c         R = 0.06'
_shelx_refln_list_code          4
_shelx_F_calc_maximum      622.64
_exptl_crystal_F_000      1632.00
_reflns_d_resolution_high  0.8121
 
loop_
 _symmetry_equiv_pos_as_xyz
 'x, y, z'
 '-x, y, -z+1/2'
 'x+1/2, y+1/2, z'
 '-x+1/2, y+1/2, -z+1/2'
 '-x, -y, -z'
 'x, -y, z-1/2'
 '-x+1/2, -y+1/2, -z'
 'x+1/2, -y+1/2, z-1/2'
 
_cell_length_a    21.1030
_cell_length_b    15.1200
_cell_length_c    12.5370
_cell_angle_alpha  90.000
_cell_angle_beta  118.633
_cell_angle_gamma  90.000
 
_shelx_F_squared_multiplier     1.000
 
loop_
 _refln_index_h
 _refln_index_k
 _refln_index_l
 _refln_F_squared_calc
 _refln_F_squared_meas
 _refln_F_squared_sigma
 _refln_observed_status
   2   0   0    13221.89    13275.23    204.41 o
   4   0   0       37.12       24.93      3.83 o
   6   0   0     1573.37     1837.17     38.01 o
   8   0   0     5037.76     4795.03     82.14 o
  10   0   0     3094.84     3127.69     75.15 o
  12   0   0      147.75       85.09      8.89 o
  14   0   0       15.97       17.54      6.29 o
  16   0   0      427.08      398.25     18.50 o
  18   0   0       12.78       19.55     23.00 o
  20   0   0       12.65       31.34     27.32 o
  22   0   0       44.22      103.52     39.97 o
   1   1   0     3376.92     3143.01     44.17 o
   3   1   0     2425.79     2242.70     26.67 o
   5   1   0     7736.09     8536.61     95.27 o
   7   1   0        0.80        7.36      2.62 o
   9   1   0     1550.15     1714.77     31.05 o
  11   1   0      311.00      306.47     11.09 o
  13   1   0        6.45       10.26      3.49 o
  15   1   0      162.81      141.38     11.48 o
  17   1   0       13.93       13.73     27.61 o
  19   1   0        1.78       18.26     19.10 o
  21   1   0        4.51      -19.92     19.92 o
   0   2   0    43480.83    36301.32    712.53 o
   2   2   0      325.18      453.54      8.85 o
   4   2   0    24902.34    27153.57    293.36 o
   6   2   0      405.79      318.57     12.00 o
   8   2   0      257.62      258.44     17.84 o
  10   2   0      917.00      826.12     15.84 o
  12   2   0        2.71        1.63      3.36 o
  14   2   0      422.99      370.46     15.25 o
  16   2   0      944.24      746.06     24.67 o
  18   2   0        1.61       14.25      9.08 o
  20   2   0        0.72      -10.06     24.15 o
  22   2   0        4.99        3.69     21.60 o
   1   3   0    60154.88    54192.23    722.49 o
   3   3   0     3481.07     4148.61     53.77 o
   5   3   0     7260.57     7708.72     96.71 o
   7   3   0     2794.67     2893.19     41.67 o
   9   3   0      690.29      639.69     13.91 o
  11   3   0     1075.75     1165.40     20.23 o
  13   3   0        0.20       -2.93      3.73 o
  15   3   0        6.98       10.61      7.18 o
  17   3   0       14.51        9.02      6.95 o
  19   3   0        3.03       20.05     11.13 o
  21   3   0        1.00       -8.63     27.61 o
   0   4   0     1967.44     2166.32     38.86 o
   2   4   0    23646.52    24463.78    292.17 o
   4   4   0    15806.57    16750.79    202.65 o
   6   4   0       30.66       51.99     13.18 o
   8   4   0      356.34      338.26      8.12 o
  10   4   0      125.87      149.78      6.50 o
  12   4   0     1637.69     1586.35     36.22 o
  14   4   0       27.75       51.64      7.23 o
  16   4   0       91.46      134.45     13.86 o
  18   4   0       12.71       28.54     12.51 o
  20   4   0       30.33       18.01     11.81 o
  22   4   0        2.96       38.26     22.72 o
   1   5   0     1130.42     1174.13     17.59 o
   3   5   0    11735.70    12472.65    153.23 o
   5   5   0        2.14        9.21      3.41 o
   7   5   0     4237.27     4573.54     63.21 o
   9   5   0      230.00      253.09     10.22 o
  11   5   0      160.15      141.56      8.55 o
  13   5   0     1165.63     1096.92     25.12 o
  15   5   0       15.13       12.60      7.79 o
  17   5   0      483.89      487.02     22.23 o
  19   5   0      281.82      234.90     22.23 o
  21   5   0        4.28       -8.60     16.54 o
   0   6   0    20812.03    21263.90    328.67 o
   2   6   0     5018.51     5326.50     63.19 o
   4   6   0      467.30      458.56     10.00 o
   6   6   0     4133.33     4610.65     64.26 o
   8   6   0        0.10        1.11      3.33 o
  10   6   0      391.75      360.41     16.20 o
  12   6   0       65.80       80.71      8.13 o
  14   6   0      128.71       95.23     12.07 o
  16   6   0      925.34      900.25     29.86 o
  18   6   0      755.19      712.57     28.13 o
  20   6   0       23.10       26.46     33.96 o
   1   7   0     1767.44     1968.19     28.18 o
   3   7   0      953.30     1098.19     21.74 o
   5   7   0     2657.67     2937.40     44.75 o
   7   7   0     2085.35     2012.63     34.33 o
   9   7   0       38.55       40.51      7.88 o
  11   7   0     2069.50     2050.80     37.22 o
  13   7   0      191.32      156.10     13.33 o
  15   7   0        8.04       12.79      8.05 o
  17   7   0      390.81      425.33     23.45 o
  19   7   0      206.31      252.26     19.28 o
  21   7   0        9.64       16.80     14.78 o
   0   8   0     9223.52    10131.07    164.89 o
   2   8   0       80.90       74.96      5.65 o
   4   8   0       41.86       79.68      5.61 o
   6   8   0     1603.72     1402.29     27.32 o
   8   8   0       17.05       16.10      5.02 o
  10   8   0      841.81      756.70     31.42 o
  12   8   0       53.33       39.52      7.08 o
  14   8   0       12.64        5.36      7.74 o
  16   8   0       12.41       16.84      9.49 o
  18   8   0      209.05      220.83     18.43 o
  20   8   0       31.50       54.33     12.77 o
   1   9   0      754.35      815.83     16.67 o
   3   9   0     1444.99     1393.07     27.28 o
   5   9   0      859.26      809.15     20.12 o
   7   9   0      122.03      125.08     10.95 o
   9   9   0      841.74      809.68     23.72 o
  11   9   0      309.67      309.61     14.10 o
  13   9   0       10.57       -2.29      6.44 o
  15   9   0       14.87       28.05     11.75 o
  17   9   0        0.56        7.12     10.04 o
  19   9   0       32.35       20.19     23.45 o
   0  10   0     4263.27     4417.14     81.53 o
   2  10   0        7.31        4.94      4.88 o
   4  10   0       19.96       20.03      5.90 o
   6  10   0        9.01        2.11      5.38 o
   8  10   0      604.49      565.13     18.47 o
  10  10   0      142.56      155.67     11.01 o
  12  10   0        2.95       -3.62      6.80 o
  14  10   0       18.12       11.45      9.33 o
  16  10   0       34.75       44.09     14.24 o
  18  10   0        0.01       -3.45     15.56 o
   1  11   0        5.63        4.95      3.75 o
   3  11   0      930.52      903.80     22.79 o
   5  11   0     1589.14     1509.50     31.47 o
   7  11   0     2039.40     1903.62     37.18 o
   9  11   0       13.56       14.69     10.46 o
  11  11   0      297.56      322.52     18.86 o
  13  11   0        1.32       -3.59     10.29 o
  15  11   0        1.75      -14.53     18.59 o
  17  11   0       65.03       59.10     13.55 o
   0  12   0       74.72       89.24     10.82 o
   2  12   0      532.10      477.07     17.40 o
   4  12   0      583.33      558.70     18.89 o
   6  12   0        0.01        2.88      7.59 o
   8  12   0      207.43      189.25     17.77 o
  10  12   0        1.82       -1.74      7.84 o
  12  12   0       43.99       35.50     10.78 o
  14  12   0        3.03        7.63      8.76 o
  16  12   0        0.51        1.26     14.28 o
   1  13   0        0.90        0.32      5.47 o
   3  13   0     2261.65     2244.32     42.54 o
   5  13   0      918.80      927.78     25.89 o
   7  13   0      501.95      415.08     23.54 o
   9  13   0       90.85      124.75     11.94 o
  11  13   0       63.40       95.59     14.47 o
  13  13   0       27.31       29.37     10.63 o
  15  13   0        0.05        7.46     20.59 o
   0  14   0      120.66       95.10     38.10 o
   2  14   0       28.39       47.83      8.82 o
   4  14   0      322.62      290.75     15.43 o
   6  14   0      377.09      414.77     21.70 o
   8  14   0      609.32      549.19     40.92 o
  10  14   0        0.01        2.18      8.04 o
  12  14   0        1.63       14.72      9.23 o
  14  14   0       13.86       22.34     10.17 o
   1  15   0       24.94       27.56     13.45 o
   3  15   0        4.20        9.80      6.93 o
   5  15   0      254.48      241.24     14.99 o
   7  15   0      499.66      432.41     19.60 o
   9  15   0       85.18      101.87     15.00 o
  11  15   0        8.75       22.49      9.55 o
  13  15   0        5.69       30.57      8.63 o
   0  16   0       45.87       60.28     30.05 o
   2  16   0        4.95       17.16     14.15 o
   4  16   0        7.59       11.52      7.52 o
   6  16   0       30.43       43.01      9.79 o
   8  16   0       51.79       39.96     13.41 o
  10  16   0        1.64        9.96     11.70 o
   1  17   0        5.26        3.46      9.69 o
   3  17   0        8.62       28.72     11.92 o
   5  17   0       18.56       10.38     11.66 o
   7  17   0       24.98       35.52     11.15 o
   9  17   0        0.08        9.91     10.25 o
   0  18   0       51.95       98.00     22.94 o
   2  18   0       21.47       31.12     12.52 o
   4  18   0        1.32       11.67     12.03 o
 -23   1   1       10.99      -11.95     22.86 o
 -21   1   1        3.99       -7.98     19.85 o
 -19   1   1       29.24       50.71     21.10 o
 -17   1   1     1021.14      935.57     54.78 o
 -15   1   1      595.57      607.70     16.76 o
 -13   1   1       65.06       92.80      6.05 o
 -11   1   1       77.60      101.13      6.03 o
  -9   1   1     3272.26     3043.08     38.82 o
  -7   1   1        7.58       17.99      2.47 o
  -5   1   1     5774.47     6503.64     80.36 o
  -3   1   1     2089.95     2189.41     30.69 o
  -1   1   1     6565.80     6756.94     74.32 o
   1   1   1     3245.93     3313.67     40.66 o
   3   1   1    22834.62    22971.61    247.93 o
   5   1   1        9.35        8.06      2.58 o
   7   1   1     1643.95     1424.24     21.83 o
   9   1   1      257.99      282.82      9.24 o
  11   1   1     3059.82     3465.97     47.22 o
  13   1   1       48.34       87.43      6.72 o
  15   1   1        4.05        6.31      5.52 o
  17   1   1       35.61       17.15      8.07 o
  19   1   1        0.02        8.63     17.58 o
  21   1   1        1.11        7.07     21.32 o
 -22   2   1        3.34       -4.38     22.25 o
 -20   2   1       85.00       74.19     35.08 o
 -18   2   1       39.70       37.93     10.93 o
 -16   2   1      234.74      230.07     13.84 o
 -14   2   1       50.88       46.12      5.06 o
 -12   2   1     2216.78     2164.99     31.55 o
 -10   2   1     1174.75     1100.12     18.29 o
  -8   2   1     7607.64     8331.14    105.44 o
  -6   2   1     7335.04     7812.94     87.53 o
  -4   2   1     4044.79     4533.02     51.62 o
  -2   2   1    13930.15    15349.23    165.92 o
   0   2   1    10145.81    10095.13    110.06 o
   2   2   1       88.70      101.70      4.15 o
   4   2   1      458.09      413.35      8.51 o
   6   2   1     2994.04     3007.32     38.34 o
   8   2   1      207.55      171.64      7.14 o
  10   2   1        3.11        7.41      3.36 o
  12   2   1       32.55       30.69      4.91 o
  14   2   1      584.62      510.73     16.87 o
  16   2   1        9.26       16.35      7.07 o
  18   2   1       99.10      144.42     17.78 o
  20   2   1       12.07        6.61     19.72 o
 -23   3   1        8.06       23.85     25.92 o
 -21   3   1       28.03       18.44     29.62 o
 -19   3   1       18.94        9.05      9.53 o
 -17   3   1       59.30       93.06     11.37 o
 -15   3   1        2.08        3.01      5.03 o
 -13   3   1      253.41      257.78     11.11 o
 -11   3   1      155.63      150.05      6.36 o
  -9   3   1       41.30       36.57      3.93 o
  -7   3   1        6.23        3.61      1.85 o
  -5   3   1     5915.76     6038.62     95.72 o
  -3   3   1      236.27      197.17      5.20 o
  -1   3   1     5095.13     5215.21     65.86 o
   1   3   1     2736.03     2223.66     27.68 o
   3   3   1        2.16        1.03      1.96 o
   5   3   1       83.67      102.13      4.80 o
   7   3   1       93.96       84.43      4.91 o
   9   3   1      491.00      485.79     14.08 o
  11   3   1      778.95      778.91     16.59 o
  13   3   1      340.88      313.05     14.56 o
  15   3   1        1.90       11.20      5.51 o
  17   3   1       11.41       13.40      7.87 o
  19   3   1        0.67        9.14     10.07 o
 -22   4   1       39.52       33.94     34.36 o
 -20   4   1        1.84        3.51      9.85 o
 -18   4   1       97.01      116.01     16.82 o
 -16   4   1      139.06      138.95     12.37 o
 -14   4   1      325.90      322.26     15.76 o
 -12   4   1       29.64       11.78      4.58 o
 -10   4   1      326.66      271.93      7.73 o
  -8   4   1        5.86       10.82      3.51 o
  -6   4   1     2763.86     2832.55     40.23 o
  -4   4   1      566.84      457.64     12.43 o
  -2   4   1      772.37      684.57     17.56 o
   0   4   1     2396.47     2447.41     30.76 o
   2   4   1    14886.32    15185.51    166.71 o
   4   4   1      434.52      584.38     11.12 o
   6   4   1        0.23        0.77      1.98 o
   8   4   1     1667.52     1630.62     24.93 o
  10   4   1     1401.13     1403.06     34.05 o
  12   4   1      153.12      159.39     10.48 o
  14   4   1        1.71        0.00      5.14 o
  16   4   1        0.97       19.84      8.07 o
  18   4   1       35.59       30.50     10.07 o
  20   4   1      105.58      102.02     20.56 o
 -21   5   1      114.74      145.84     21.88 o
 -19   5   1       45.61       57.60     13.91 o
 -17   5   1        0.12        1.67      7.33 o
 -15   5   1      240.11      248.03     15.36 o
 -13   5   1       28.85       31.24      7.50 o
 -11   5   1      167.84      160.76      8.71 o
  -9   5   1       40.91       44.53      5.22 o
  -7   5   1       76.04      105.92      6.92 o
  -5   5   1     2561.94     2389.26     50.23 o
  -3   5   1     5734.49     6099.22     70.48 o
  -1   5   1     1251.18     1066.42     19.38 o
   1   5   1      853.31      752.65     16.67 o
   3   5   1      731.64      769.20     13.57 o
   5   5   1        8.90       14.66      2.53 o
   7   5   1     1451.76     1645.36     24.79 o
   9   5   1     1648.13     1603.78     30.34 o
  11   5   1       18.16       21.74      5.57 o
  13   5   1      233.16      210.26     12.74 o
  15   5   1      250.13      197.56     15.50 o
  17   5   1      152.88      145.27     14.58 o
  19   5   1       14.39       26.52     10.35 o
  21   5   1       17.52       17.09     13.54 o
 -22   6   1       85.79      102.89     20.59 o
 -20   6   1        1.17       13.79     21.90 o
 -18   6   1       71.15      135.46     15.26 o
 -16   6   1        0.50        2.55      7.57 o
 -14   6   1       15.21       12.28      6.95 o
 -12   6   1      244.49      202.74     10.37 o
 -10   6   1     3509.76     3583.88     54.14 o
  -8   6   1     1012.81     1098.70     21.98 o
  -6   6   1    17387.53    19426.60    237.88 o
  -4   6   1      512.95      374.39     15.52 o
  -2   6   1     8441.66     8927.54    101.84 o
   0   6   1     4126.49     4736.61     57.28 o
   2   6   1      123.64      182.00      7.27 o
   4   6   1      894.64      943.49     18.67 o
   6   6   1      338.18      406.34     11.90 o
   8   6   1       90.46       97.33      7.41 o
  10   6   1       14.35       14.71      5.18 o
  12   6   1        0.76        4.59      5.03 o
  14   6   1       11.02        3.35      7.78 o
  16   6   1      411.66      432.75     21.59 o
  18   6   1      191.10      239.67     19.80 o
  20   6   1      245.24      279.74     27.42 o
 -21   7   1       76.22       81.50     18.49 o
 -19   7   1       93.26      109.55     15.47 o
 -17   7   1       53.99       59.09     11.53 o
 -15   7   1      256.56      249.73     16.21 o
 -13   7   1        7.10        3.45      9.46 o
 -11   7   1      554.59      524.85     15.74 o
  -9   7   1       69.83       48.06      6.16 o
  -7   7   1     3736.95     4159.04     68.46 o
  -5   7   1     2744.20     2974.14     48.94 o
  -3   7   1     1711.72     1677.91     25.07 o
  -1   7   1     2186.30     2164.31     30.65 o
   1   7   1    18347.32    20802.45    229.10 o
   3   7   1       76.75       73.06      5.38 o
   5   7   1     1198.09     1171.95     23.84 o
   7   7   1      494.88      429.39     14.26 o
   9   7   1     1035.89     1070.99     26.58 o
  11   7   1      291.83      297.99     14.48 o
  13   7   1       33.16       31.42      7.22 o
  15   7   1      236.65      268.55     18.32 o
  17   7   1      266.98      261.56     22.74 o
  19   7   1        3.63       15.03     11.04 o
 -20   8   1        2.80       -0.38     16.11 o
 -18   8   1        0.59        5.06      8.77 o
 -16   8   1       54.59       59.84     11.89 o
 -14   8   1        0.10       -3.47      6.75 o
 -12   8   1       56.86       76.81     10.85 o
 -10   8   1      487.07      448.15     15.04 o
  -8   8   1      157.29      154.58      9.39 o
  -6   8   1      272.56      306.76     11.86 o
  -4   8   1     1230.14     1291.30     29.04 o
  -2   8   1     3944.64     4215.91     53.52 o
   0   8   1     4603.69     4871.49     77.08 o
   2   8   1     1163.81     1052.91     19.24 o
   4   8   1      248.25      197.49     10.26 o
   6   8   1       39.62       56.96      7.36 o
   8   8   1      229.20      225.64     12.81 o
  10   8   1        5.63        8.31      5.39 o
  12   8   1       54.59       50.62     10.50 o
  14   8   1        4.63       28.80      9.89 o
  16   8   1      712.61      705.74     28.65 o
  18   8   1       17.68       19.17     11.95 o
 -19   9   1        2.30        0.56      9.92 o
 -17   9   1       13.59       10.97     10.29 o
 -15   9   1       83.14       89.84     14.28 o
 -13   9   1       17.76       39.75     10.20 o
 -11   9   1      125.10      122.17     12.58 o
  -9   9   1       49.14       49.81     10.13 o
  -7   9   1     3978.06     3878.58    115.20 o
  -5   9   1      398.31      295.96     12.17 o
  -3   9   1       58.76       69.07      6.42 o
  -1   9   1       33.79       38.48      4.81 o
   1   9   1     2486.64     2701.65     38.29 o
   3   9   1     2675.14     2549.58     42.38 o
   5   9   1        9.38        0.81      4.21 o
   7   9   1        0.05        2.40      4.91 o
   9   9   1        5.94       10.09      5.10 o
  11   9   1      389.21      362.13     15.39 o
  13   9   1        0.76        8.56      8.75 o
  15   9   1        0.79       12.81      9.27 o
  17   9   1      101.17       83.17     14.51 o
  19   9   1        9.24       26.78     14.81 o
 -18  10   1        0.08        4.42      9.22 o
 -16  10   1        1.93       -4.32     10.04 o
 -14  10   1       26.33       32.79     10.81 o
 -12  10   1       39.87       16.82      8.07 o
 -10  10   1      336.51      252.67     12.88 o
  -8  10   1      148.12      119.19     10.01 o
  -6  10   1      335.14      329.76     15.95 o
  -4  10   1       16.50       22.85      5.84 o
  -2  10   1      467.06      379.19     11.68 o
   0  10   1        5.28        5.22      6.35 o
   2  10   1     1872.52     2039.18     39.39 o
   4  10   1      281.60      290.51     13.06 o
   6  10   1      238.79      251.43     12.71 o
   8  10   1       98.26       89.73      9.56 o
  10  10   1        2.66        1.08      7.67 o
  12  10   1        0.40       -1.37      6.84 o
  14  10   1       22.45       43.62     16.33 o
  16  10   1       32.57       27.52     11.33 o
  18  10   1       37.70       47.09     13.64 o
 -19  11   1       25.72       65.00     14.40 o
 -17  11   1        2.36       -1.10      9.54 o
 -15  11   1       48.31       39.87     12.45 o
 -13  11   1      107.77      157.04     15.89 o
 -11  11   1       82.47       97.18     13.32 o
  -9  11   1      103.57      116.01     10.76 o
  -7  11   1     1114.39     1029.69     31.77 o
  -5  11   1       71.88       81.69      9.13 o
  -3  11   1        0.51       -0.32      4.78 o
  -1  11   1       62.73       70.41      6.71 o
   1  11   1      417.70      363.60     15.17 o
   3  11   1      305.15      322.42     14.00 o
   5  11   1      418.38      506.85     25.87 o
   7  11   1      240.34      218.19     19.10 o
   9  11   1      166.77      178.89     17.91 o
  11  11   1        1.69       -0.43      8.92 o
  13  11   1      140.91      135.02     15.72 o
  15  11   1       28.53       12.80     10.08 o
  17  11   1       15.56       14.88     11.27 o
 -18  12   1        1.51       11.51     11.20 o
 -16  12   1        8.09       11.37     10.71 o
 -14  12   1       50.79       56.09     12.12 o
 -12  12   1       23.36       17.63      9.96 o
 -10  12   1      345.49      278.90     17.78 o
  -8  12   1      644.82      740.85     22.48 o
  -6  12   1        9.72        3.79      6.13 o
  -4  12   1      108.74       91.29      9.73 o
  -2  12   1      237.71      198.06     12.30 o
   0  12   1       99.93      114.51      8.46 o
   2  12   1      330.14      302.77     18.49 o
   4  12   1     3923.60     3702.28     69.33 o
   6  12   1      177.36      159.60     13.43 o
   8  12   1       10.78        8.25      6.26 o
  10  12   1      127.82      133.96     15.52 o
  12  12   1       17.68       20.86     10.11 o
  14  12   1       59.08       31.58     11.18 o
  16  12   1       29.12       51.69     13.19 o
 -17  13   1        5.24       21.66     35.22 o
 -15  13   1        2.16       12.12     17.34 o
 -13  13   1      183.10      152.63     16.26 o
 -11  13   1        6.96        2.64      9.19 o
  -9  13   1      628.05      589.91     25.60 o
  -7  13   1      347.35      338.13     20.99 o
  -5  13   1      116.75      106.50     14.88 o
  -3  13   1       22.02        5.05      6.23 o
  -1  13   1      255.36      257.64     13.75 o
   1  13   1      610.57      597.62     19.73 o
   3  13   1      694.99      671.53     21.67 o
   5  13   1     1120.75     1133.48     30.09 o
   7  13   1      119.15      117.34     18.35 o
   9  13   1      242.45      208.96     20.20 o
  11  13   1        2.72        9.05      8.14 o
  13  13   1       32.92       68.62     15.20 o
  15  13   1        0.34       31.69      9.65 o
 -14  14   1        3.95       28.46     10.15 o
 -12  14   1       62.08       49.09     12.26 o
 -10  14   1     1073.04      929.59     33.24 o
  -8  14   1        0.08        6.16      7.07 o
  -6  14   1        0.52       -1.06      6.90 o
  -4  14   1      131.12      139.37     12.02 o
  -2  14   1      338.02      320.12     15.87 o
   0  14   1      130.39      133.04     14.65 o
   2  14   1        6.08       25.42      8.04 o
   4  14   1      952.52      914.82     26.30 o
   6  14   1      210.76      172.29     13.52 o
   8  14   1       26.36       16.78      8.42 o
  10  14   1       32.60       36.53     10.13 o
  12  14   1        7.74       27.71      8.85 o
  14  14   1        0.95       12.37     11.32 o
 -13  15   1        0.01       11.72     12.04 o
 -11  15   1       32.06       51.74     11.98 o
  -9  15   1      114.25      135.33     16.94 o
  -7  15   1       11.81       12.94      8.13 o
  -5  15   1       10.92       16.84      7.74 o
  -3  15   1       64.80       71.35     10.37 o
  -1  15   1        1.22       19.65      9.56 o
   1  15   1        0.00       -2.00      8.08 o
   3  15   1       82.05       73.63     10.58 o
   5  15   1      156.53      164.24     13.40 o
   7  15   1       34.39       37.89      9.66 o
   9  15   1       48.00       37.12     10.89 o
  11  15   1        0.21       11.71      8.35 o
 -12  16   1       66.25       91.13     14.75 o
 -10  16   1        8.76       17.97      9.61 o
  -8  16   1       86.94       89.77     15.02 o
  -6  16   1        1.04       10.32      8.94 o
  -4  16   1        0.04       13.49      9.79 o
  -2  16   1        1.33        1.11      8.93 o
   0  16   1        6.50        6.31      9.99 o
   2  16   1        0.04        3.92      9.50 o
   4  16   1       95.03       87.90     12.03 o
   6  16   1       50.78       39.39     10.48 o
   8  16   1        0.99       -7.80     10.54 o
  10  16   1        0.04        8.88     14.54 o
  -9  17   1       72.84       64.88     13.71 o
  -7  17   1       31.52       32.41     13.45 o
  -5  17   1        1.46       25.34     11.89 o
  -3  17   1       18.81       34.56     11.91 o
  -1  17   1        3.91        0.90      9.90 o
   1  17   1       27.45       38.88     12.57 o
   3  17   1       13.86       25.94     12.03 o
   5  17   1        0.87        3.19      7.23 o
   7  17   1       13.26       15.22      9.36 o
  -6  18   1       43.05       63.50     20.72 o
  -4  18   1       13.30       41.43     13.21 o
  -2  18   1       14.69       27.21     12.98 o
   0  18   1       32.00       53.19     14.57 o
   2  18   1        7.14       14.20     12.01 o
   4  18   1      119.09      175.99     28.10 o
 -24   0   2        7.91       -9.20     37.10 o
 -22   0   2      173.20      167.65     46.30 o
 -20   0   2       24.26       58.37     31.34 o
 -18   0   2       36.38       69.59     29.33 o
 -16   0   2      532.42      508.16     25.43 o
 -14   0   2      781.23      702.97     81.09 o
 -12   0   2      273.16      254.46     15.39 o
 -10   0   2      870.98      893.21     33.50 o
  -8   0   2     5377.73     5130.91     84.54 o
  -6   0   2   387680.50   273032.72  12749.78 o
  -4   0   2    34127.91    33571.37    514.14 o
  -2   0   2    12899.92    12596.51    309.99 o
   0   0   2     5304.84     5196.51     96.42 o
   2   0   2     1766.87     1941.54     35.31 o
   4   0   2       11.47       20.08      5.00 o
   6   0   2       39.94       82.76      7.55 o
   8   0   2      535.78      499.44     17.76 o
  10   0   2     8739.83     9641.18    160.84 o
  12   0   2      602.61      590.59     25.10 o
  14   0   2       73.55      104.26     13.73 o
  16   0   2        8.25        1.15     11.17 o
  18   0   2       43.48      117.32     33.36 o
 -23   1   2        0.18       -3.38     23.79 o
 -21   1   2        0.20       -0.94     20.08 o
 -19   1   2        3.98       10.82     18.33 o
 -17   1   2        0.78       13.60      8.04 o
 -15   1   2        6.52       10.63      4.63 o
 -13   1   2      460.92      384.87     12.12 o
 -11   1   2      154.35      165.51      6.87 o
  -9   1   2      497.42      499.32     10.08 o
  -7   1   2      460.65      415.84      8.26 o
  -5   1   2    81201.63    76533.92    920.40 o
  -3   1   2    11321.95    10617.07    121.81 o
  -1   1   2      389.25      546.49      9.62 o
   1   1   2    54672.74    51375.13    672.24 o
   3   1   2     8256.56     8424.91     94.85 o
   5   1   2     1187.99      895.88     15.46 o
   7   1   2     1206.27     1025.81     19.66 o
   9   1   2      168.91      130.73      7.31 o
  11   1   2     1030.23      961.33     19.83 o
  13   1   2      233.40      239.57     10.42 o
  15   1   2        1.56        7.37      6.32 o
  17   1   2       31.27        9.25     10.45 o
 -24   2   2        2.89        1.28     26.33 o
 -22   2   2      118.60       91.96     28.97 o
 -20   2   2       41.55       43.71     32.49 o
 -18   2   2        6.11       11.49      9.04 o
 -16   2   2      222.79      208.17     12.75 o
 -14   2   2      104.66       93.48      9.55 o
 -12   2   2      575.09      495.29     11.58 o
 -10   2   2      922.46      965.91     18.72 o
  -8   2   2     2091.10     2249.87     36.52 o
  -6   2   2   128882.45   117639.01   1707.19 o
  -4   2   2     6077.95     5775.94     64.93 o
  -2   2   2     7920.07     7720.35    131.07 o
   0   2   2    12896.26    12487.76    136.96 o
   2   2   2    11109.85    11674.88    133.83 o
   4   2   2     2086.78     2340.01     34.17 o
   6   2   2     1508.80     1759.82     25.85 o
   8   2   2      210.81      194.26      8.04 o
  10   2   2     1806.34     1879.46     30.12 o
  12   2   2      160.64      192.14      9.47 o
  14   2   2        1.34        5.68      5.62 o
  16   2   2      173.31      134.97     13.21 o
  18   2   2       85.87      133.71     24.73 o
 -23   3   2       14.91       14.09     33.07 o
 -21   3   2        2.73        9.53     22.86 o
 -19   3   2      118.61      143.07     17.56 o
 -17   3   2       54.05       82.55     13.73 o
 -15   3   2       27.36       21.69      8.59 o
 -13   3   2        4.54        4.16      2.97 o
 -11   3   2      273.82      318.38      8.60 o
  -9   3   2        3.44        5.51      2.13 o
  -7   3   2        0.68        1.56      2.27 o
  -5   3   2    24176.94    24876.02    268.72 o
  -3   3   2    16489.39    15763.77    189.54 o
  -1   3   2    27492.22    29592.22    319.28 o
   1   3   2     3253.75     3295.20     39.88 o
   3   3   2     1491.13     1384.15     20.10 o
   5   3   2     6166.55     6290.84     73.96 o
   7   3   2      418.31      414.94     12.73 o
   9   3   2       39.35       42.08      4.96 o
  11   3   2      399.66      399.29     14.03 o
  13   3   2        8.56        7.39      5.14 o
  15   3   2      365.24      318.55     18.02 o
  17   3   2       21.50       90.40     14.61 o
  19   3   2       22.70       89.72     33.64 o
 -22   4   2      131.23      170.72     31.69 o
 -20   4   2       68.67       67.42     14.69 o
 -18   4   2       39.44       45.64     13.20 o
 -16   4   2       42.70       50.67      9.50 o
 -14   4   2        3.72        6.56      5.67 o
 -12   4   2        4.85        4.21      3.20 o
 -10   4   2     2218.01     2305.45     31.15 o
  -8   4   2     4770.04     5263.52     62.12 o
  -6   4   2      130.44      123.92      6.38 o
  -4   4   2        0.66        2.32      2.19 o
  -2   4   2    16140.76    16752.38    203.37 o
   0   4   2     2923.60     2944.61     36.78 o
   2   4   2    13632.62    14683.88    161.96 o
   4   4   2        2.54        2.65      2.50 o
   6   4   2     1619.69     1481.54     23.12 o
   8   4   2     3000.30     2939.35     40.56 o
  10   4   2      328.63      345.80     12.97 o
  12   4   2      184.50      170.29     10.76 o
  14   4   2      204.08      202.10     12.29 o
  16   4   2        0.40       15.21      7.33 o
  18   4   2        2.72       17.88     10.45 o
 -23   5   2      171.88      202.01     68.87 o
 -21   5   2        0.42       12.69     11.62 o
 -19   5   2       10.41        7.95     11.30 o
 -17   5   2       83.92       95.81     12.64 o
 -15   5   2        1.28        4.01      7.84 o
 -13   5   2       41.33       51.56     10.50 o
 -11   5   2      761.21      703.83     17.18 o
  -9   5   2      161.88      153.06      8.17 o
  -7   5   2     1762.02     1814.65     31.96 o
  -5   5   2     7867.11     8148.76     92.94 o
  -3   5   2      111.47      145.89      6.07 o
  -1   5   2    19935.61    20966.35    228.71 o
   1   5   2     2598.09     2876.19     36.99 o
   3   5   2    10711.44    10658.48    120.59 o
   5   5   2     9190.49    10407.92    133.70 o
   7   5   2      367.97      408.78     13.48 o
   9   5   2      116.13      113.78     14.45 o
  11   5   2      698.47      705.91     33.28 o
  13   5   2      561.43      542.77     18.61 o
  15   5   2      534.16      383.90     24.25 o
  17   5   2       18.83       40.11     11.60 o
  19   5   2       66.59       73.81     14.49 o
 -22   6   2      201.63      217.83     22.62 o
 -20   6   2        0.14        3.01     12.44 o
 -18   6   2        0.02       14.58      8.18 o
 -16   6   2      189.02      190.07     15.23 o
 -14   6   2       36.02       39.52      8.42 o
 -12   6   2      549.09      598.23     20.86 o
 -10   6   2     2650.68     2583.66     40.77 o
  -8   6   2      487.19      522.99     13.87 o
  -6   6   2      106.67      143.28      6.05 o
  -4   6   2      422.23      527.25     11.39 o
  -2   6   2     5275.71     5301.13     63.71 o
   0   6   2      522.59      544.11     12.06 o
   2   6   2     4737.01     5259.67     63.79 o
   4   6   2      929.78     1077.58     18.91 o
   6   6   2     1319.27     1386.99     22.95 o
   8   6   2      147.39      142.83     12.17 o
  10   6   2       17.06       29.95      6.36 o
  12   6   2     2156.67     2145.49     40.65 o
  14   6   2      233.43      261.28     16.33 o
  16   6   2       99.50       71.18     13.88 o
  18   6   2        5.24       32.74     20.66 o
 -21   7   2        7.25        5.71     14.56 o
 -19   7   2       11.34       16.41     12.71 o
 -17   7   2      432.66      429.22     22.91 o
 -15   7   2      305.61      297.20     17.17 o
 -13   7   2       64.65       68.84     10.46 o
 -11   7   2     1033.61      974.69     22.13 o
  -9   7   2      901.10      958.67     20.91 o
  -7   7   2      388.03      365.54     12.23 o
  -5   7   2    11103.65    11400.59    129.32 o
  -3   7   2     1341.41     1471.77     23.21 o
  -1   7   2     1529.90     1671.97     25.53 o
   1   7   2     1365.43     1497.27     23.81 o
   3   7   2        0.16        5.23      3.32 o
   5   7   2     7231.01     7752.68    102.67 o
   7   7   2      348.80      364.75     15.26 o
   9   7   2      265.47      221.42     11.72 o
  11   7   2     1386.50     1225.91     32.93 o
  13   7   2     1100.57     1021.17     35.38 o
  15   7   2       13.67       11.05      9.49 o
  17   7   2      262.87      262.66     21.00 o
  19   7   2        0.01       12.30     11.52 o
 -20   8   2       10.84        7.65     12.37 o
 -18   8   2       38.09       50.38     11.88 o
 -16   8   2      105.26      101.41     18.81 o
 -14   8   2        8.81        7.03      7.21 o
 -12   8   2       56.05       71.93     10.46 o
 -10   8   2       66.49       81.18      9.84 o
  -8   8   2        2.81        1.66      3.94 o
  -6   8   2     1793.48     1777.78     42.03 o
  -4   8   2       44.82       34.92      6.62 o
  -2   8   2      345.58      367.25     10.82 o
   0   8   2        4.21        3.41      3.16 o
   2   8   2     1898.10     1707.33     27.14 o
   4   8   2     1332.06     1440.39     24.16 o
   6   8   2       35.01       43.88      7.20 o
   8   8   2        9.91        4.55      8.23 o
  10   8   2      754.43      664.41     20.66 o
  12   8   2     2523.31     2641.08     54.40 o
  14   8   2        0.08        7.88      8.99 o
  16   8   2        5.07       28.82     11.25 o
  18   8   2       10.84       14.00     10.26 o
 -21   9   2        2.23       -5.60     17.32 o
 -19   9   2        0.47       -4.09     10.13 o
 -17   9   2       36.99       60.17     11.64 o
 -15   9   2      292.33      286.81     18.06 o
 -13   9   2      403.44      376.09     19.26 o
 -11   9   2      201.92      163.58     13.74 o
  -9   9   2      167.33      161.82     10.55 o
  -7   9   2      120.57      115.34      8.64 o
  -5   9   2     2054.48     1863.74     29.15 o
  -3   9   2      322.16      361.47     11.25 o
  -1   9   2     2149.08     2370.70     34.98 o
   1   9   2      588.73      590.84     14.52 o
   3   9   2      457.41      450.55     12.73 o
   5   9   2       77.13       68.78      8.47 o
   7   9   2       38.02       40.45      8.26 o
   9   9   2       69.84       57.80      8.77 o
  11   9   2        0.01       -0.32      9.18 o
  13   9   2      287.17      259.37     23.66 o
  15   9   2       96.88      135.64     32.99 o
  17   9   2       51.39       66.43     14.75 o
 -20  10   2        4.79       31.76     11.66 o
 -18  10   2        0.00       16.89     10.40 o
 -16  10   2      184.93      173.90     16.56 o
 -14  10   2      199.63      169.39     15.97 o
 -12  10   2      152.42      142.62     14.07 o
 -10  10   2       57.92       63.63     10.77 o
  -8  10   2        0.40       -3.05      4.54 o
  -6  10   2       13.75       17.12      5.82 o
  -4  10   2      642.51      620.41     16.59 o
  -2  10   2      378.53      372.09     13.60 o
   0  10   2      204.86      242.31     12.26 o
   2  10   2      598.76      514.62     23.66 o
   4  10   2     1004.01      967.54     26.07 o
   6  10   2       59.21       56.51      8.28 o
   8  10   2       19.37       23.78      8.64 o
  10  10   2       57.55       37.75      8.22 o
  12  10   2        7.60       10.41      7.66 o
  14  10   2       52.59       57.19     13.89 o
  16  10   2       24.63       29.34     12.40 o
 -19  11   2        1.48       -0.51      8.74 o
 -17  11   2       19.64       38.44     11.32 o
 -15  11   2       26.09       40.55     12.03 o
 -13  11   2      833.01      829.46     29.95 o
 -11  11   2      181.09      168.27     15.11 o
  -9  11   2        9.07       30.50      8.28 o
  -7  11   2      459.19      423.36     15.86 o
  -5  11   2       11.68        2.43      5.35 o
  -3  11   2      378.84      321.17     11.39 o
  -1  11   2       15.86       18.12      4.95 o
   1  11   2     1038.95      932.09     35.59 o
   3  11   2       79.28       45.79      9.85 o
   5  11   2      217.90      188.67     14.56 o
   7  11   2      151.97      147.91     14.24 o
   9  11   2        0.04        0.59      5.65 o
  11  11   2       58.92       74.37     10.85 o
  13  11   2      291.64      235.82     26.77 o
  15  11   2      163.13      129.70     20.47 o
 -18  12   2        6.46       15.75     10.77 o
 -16  12   2       19.90       24.26     11.10 o
 -14  12   2      125.91      125.58     15.89 o
 -12  12   2       52.94       59.04     15.75 o
 -10  12   2        0.02       -4.48      7.51 o
  -8  12   2       17.06       19.05      6.75 o
  -6  12   2      516.05      531.54     21.29 o
  -4  12   2       61.15       51.38      8.56 o
  -2  12   2      732.56      656.06     17.04 o
   0  12   2       63.88       62.65      8.04 o
   2  12   2     2262.31     2101.48     40.03 o
   4  12   2      178.62      223.60     13.59 o
   6  12   2      801.70      798.55     28.44 o
   8  12   2      270.38      270.05     23.46 o
  10  12   2       14.73       27.17      7.76 o
  12  12   2       67.03       88.67     15.16 o
  14  12   2        4.36       27.97     16.86 o
 -17  13   2       28.20       45.58     25.73 o
 -15  13   2      109.07      151.43     16.98 o
 -13  13   2      177.70      162.56     17.77 o
 -11  13   2      257.35      255.13     20.44 o
  -9  13   2      663.34      625.15     36.94 o
  -7  13   2      272.46      286.58     29.14 o
  -5  13   2        9.96        1.61      6.85 o
  -3  13   2      129.60      144.69     11.76 o
  -1  13   2      167.92      181.91     10.40 o
   1  13   2     1757.24     1576.83     34.01 o
   3  13   2      530.34      559.27     19.68 o
   5  13   2      265.44      268.39     14.86 o
   7  13   2       33.91       39.19      8.70 o
   9  13   2       15.63       21.50      8.29 o
  11  13   2      212.17      210.67     19.91 o
  13  13   2       42.42       69.60     13.56 o
 -16  14   2        1.93      -16.39     30.64 o
 -14  14   2      138.84      104.39     16.22 o
 -12  14   2       42.88       75.14     13.84 o
 -10  14   2      328.63      354.74     21.77 o
  -8  14   2      150.16      130.29     17.59 o
  -6  14   2        0.51       -6.64      7.04 o
  -4  14   2       95.87      103.89     11.39 o
  -2  14   2        0.74       -6.38      8.20 o
   0  14   2      703.13      726.23     22.40 o
   2  14   2      154.47      136.66     12.52 o
   4  14   2       77.99      102.75     11.40 o
   6  14   2       47.23       71.41     10.96 o
   8  14   2       60.08       98.54     15.11 o
  10  14   2        1.42       13.46      9.09 o
  12  14   2        6.14        8.15     13.26 o
 -13  15   2       21.05       24.93     10.33 o
 -11  15   2       71.33       62.36     14.47 o
  -9  15   2      125.71      141.51     32.54 o
  -7  15   2        1.61        1.35      9.53 o
  -5  15   2      227.04      208.75     17.08 o
  -3  15   2       10.28       21.08      9.75 o
  -1  15   2       35.58       42.48     11.11 o
   1  15   2      392.58      346.26     20.49 o
   3  15   2        5.56       11.67      7.17 o
   5  15   2        3.17       -1.24      6.80 o
   7  15   2       14.48       12.50      7.82 o
   9  15   2       30.51       32.64     10.49 o
  11  15   2        1.81       10.83      8.70 o
 -12  16   2       50.17       48.22     13.27 o
 -10  16   2       76.20       72.39     22.29 o
  -8  16   2       11.42       13.66     11.30 o
  -6  16   2        3.01       -6.81      6.81 o
  -4  16   2        0.03       -0.49      9.63 o
  -2  16   2       36.56       43.01     13.57 o
   0  16   2       15.17       17.61     10.72 o
   2  16   2      440.10      408.10     22.56 o
   4  16   2       25.21       24.40     10.59 o
   6  16   2       17.78       26.23      8.72 o
   8  16   2       34.58       38.27     10.09 o
  -9  17   2        2.43        1.35     11.91 o
  -7  17   2       34.34       37.69     15.03 o
  -5  17   2       67.59      144.88     18.01 o
  -3  17   2       13.02       31.83     12.33 o
  -1  17   2        3.85       15.88     11.15 o
   1  17   2       23.23       24.70     11.69 o
   3  17   2        1.81        8.71     10.52 o
   5  17   2       31.45       38.69     10.41 o
   7  17   2        0.55        7.03     11.24 o
  -6  18   2        9.33       46.29     19.90 o
  -4  18   2        3.93       18.02     11.77 o
  -2  18   2        2.69        0.61     10.96 o
   0  18   2        9.00       23.43     12.49 o
   2  18   2        3.11       38.78     13.34 o
 -23   1   3       85.50      103.35     33.03 o
 -21   1   3       84.39      134.17     30.34 o
 -19   1   3        5.79       18.74     10.24 o
 -17   1   3        0.43       -3.46     11.21 o
 -15   1   3      140.40      134.08      9.91 o
 -13   1   3     1209.45     1181.79     23.56 o
 -11   1   3       79.03       98.43      5.24 o
  -9   1   3        2.30        4.79      3.24 o
  -7   1   3     8977.71     9274.20    115.60 o
  -5   1   3    19933.26    21413.16    231.73 o
  -3   1   3    10493.08    10268.68    112.78 o
  -1   1   3      401.90      403.27     12.00 o
   1   1   3       38.68       34.18      3.51 o
   3   1   3     4557.66     4638.22     55.77 o
   5   1   3    16671.25    18699.94    206.95 o
   7   1   3     1609.87     1868.13     28.77 o
   9   1   3      228.50      254.65      9.75 o
  11   1   3       15.73       30.74      5.08 o
  13   1   3      130.73      166.00      9.89 o
  15   1   3       81.95      134.29     18.16 o
  17   1   3       73.45      132.25     18.20 o
 -24   2   3        3.69       -7.65     27.78 o
 -22   2   3      144.72      172.81     75.20 o
 -20   2   3      115.65      134.38     38.82 o
 -18   2   3        6.94        6.02      9.42 o
 -16   2   3       79.22      120.65     15.48 o
 -14   2   3        7.70       26.22      6.85 o
 -12   2   3     1744.28     1787.88     25.87 o
 -10   2   3      859.50      864.61     17.40 o
  -8   2   3      139.26      109.85      6.73 o
  -6   2   3    13774.58    13205.08    161.97 o
  -4   2   3      463.53      469.22      8.86 o
  -2   2   3     6998.59     7265.55     81.69 o
   0   2   3     5477.23     5583.89     69.31 o
   2   2   3     4897.14     5250.20     66.57 o
   4   2   3     2568.18     2573.07     38.08 o
   6   2   3     2901.69     3551.72     46.55 o
   8   2   3     2362.61     2348.84     34.79 o
  10   2   3      144.21      132.89      7.91 o
  12   2   3       27.77       39.71      6.87 o
  14   2   3       87.88      116.74     12.41 o
  16   2   3      142.25      108.27     22.14 o
  18   2   3        0.06        7.76     14.95 o
 -23   3   3       54.37       27.89     39.40 o
 -21   3   3        1.70        0.47     12.36 o
 -19   3   3        4.04       -0.96     10.84 o
 -17   3   3        0.08       -6.93      8.94 o
 -15   3   3        0.25        7.01      5.38 o
 -13   3   3      944.15      914.85     22.21 o
 -11   3   3     8037.60     7969.83    131.44 o
  -9   3   3       52.51       46.20      4.93 o
  -7   3   3      104.53       85.40      7.53 o
  -5   3   3        1.87       10.70      2.82 o
  -3   3   3     1095.30     1075.29     17.21 o
  -1   3   3     1525.78     1536.14     21.32 o
   1   3   3     2764.08     2546.85     32.84 o
   3   3   3     2652.13     2622.38     34.62 o
   5   3   3       19.26       27.81      3.98 o
   7   3   3      560.75      578.20     13.63 o
   9   3   3      138.05      119.34      7.23 o
  11   3   3      446.64      401.81     16.34 o
  13   3   3      528.08      503.21     23.38 o
  15   3   3        9.23       18.94      7.45 o
  17   3   3       47.21      102.37     25.31 o
 -24   4   3       21.82       41.70     43.13 o
 -22   4   3       13.00       36.52     23.08 o
 -20   4   3        5.46        5.79     11.94 o
 -18   4   3       15.45       10.04     11.07 o
 -16   4   3      234.03      213.56     16.81 o
 -14   4   3       10.47        9.44      5.58 o
 -12   4   3     1566.87     1484.54     30.07 o
 -10   4   3     1756.14     1855.26     25.93 o
  -8   4   3      152.39      145.56      5.47 o
  -6   4   3     2014.92     1865.54     25.21 o
  -4   4   3    13315.45    13206.59    151.02 o
  -2   4   3     2033.78     1735.41     24.07 o
   0   4   3     2858.99     2623.55     33.99 o
   2   4   3     3953.29     3994.68     49.41 o
   4   4   3     2380.92     2235.48     31.45 o
   6   4   3        3.17        7.04      3.02 o
   8   4   3      243.23      243.85      9.25 o
  10   4   3       82.15      100.21     11.57 o
  12   4   3      199.05      211.42     20.08 o
  14   4   3      249.11      213.48     13.73 o
  16   4   3      117.49      198.04     17.44 o
  18   4   3       11.48       42.93     13.61 o
 -23   5   3       50.64       74.44     20.68 o
 -21   5   3        1.27      -10.46     12.36 o
 -19   5   3        7.70       32.46     13.47 o
 -17   5   3       20.35       25.39      8.27 o
 -15   5   3      270.37      278.02     15.27 o
 -13   5   3      437.71      453.85     23.04 o
 -11   5   3      386.65      468.73     16.12 o
  -9   5   3      186.40      182.80      6.38 o
  -7   5   3     1299.20     1259.52     30.09 o
  -5   5   3      177.66      161.85      6.52 o
  -3   5   3      116.81      118.42      5.87 o
  -1   5   3      117.65      126.51      6.34 o
   1   5   3      129.20      228.24      8.22 o
   3   5   3     4540.79     4849.01     59.85 o
   5   5   3      387.11      320.08     12.07 o
   7   5   3      163.10      201.17      9.80 o
   9   5   3     1290.03     1288.39     27.29 o
  11   5   3      236.82      208.25     18.12 o
  13   5   3      124.30      147.93     12.77 o
  15   5   3      152.26      144.74     13.64 o
  17   5   3      399.88      409.06     33.07 o
  19   5   3       38.12       44.57     20.99 o
 -22   6   3       17.27        5.33     19.49 o
 -20   6   3       10.40       11.31     13.92 o
 -18   6   3        0.28        9.85     11.07 o
 -16   6   3        0.08        2.94      6.54 o
 -14   6   3      250.74      257.70     24.41 o
 -12   6   3     3901.72     3620.25    120.37 o
 -10   6   3      105.68      118.83      7.50 o
  -8   6   3       92.87      100.42      5.41 o
  -6   6   3     2864.21     3113.57     40.59 o
  -4   6   3      268.65      340.22      9.66 o
  -2   6   3     3921.07     4039.98     50.63 o
   0   6   3      839.52      905.94     16.87 o
   2   6   3        6.13       11.59      3.72 o
   4   6   3       11.73        1.57      3.23 o
   6   6   3      127.39      131.75      7.34 o
   8   6   3       24.68       33.42      6.31 o
  10   6   3      246.50      215.76     17.95 o
  12   6   3       72.13       88.78     11.30 o
  14   6   3      537.76      609.70     22.99 o
  16   6   3      659.59      604.19     61.97 o
  18   6   3       63.59      104.29     24.01 o
 -23   7   3       13.60        3.41     21.27 o
 -21   7   3        1.71        6.53     14.51 o
 -19   7   3        6.78       -4.42     13.08 o
 -17   7   3       50.42       56.48     11.32 o
 -15   7   3      367.39      313.62     17.60 o
 -13   7   3      219.22      213.31     14.32 o
 -11   7   3      165.85      151.30     19.51 o
  -9   7   3       40.11       54.74      7.77 o
  -7   7   3     1845.30     1782.16     26.90 o
  -5   7   3     9269.86    10310.61    118.17 o
  -3   7   3      697.68      621.57     13.81 o
  -1   7   3     1083.00     1090.95     19.53 o
   1   7   3    13790.31    14960.99    168.50 o
   3   7   3      216.09      234.21      9.16 o
   5   7   3      730.87      652.57     15.07 o
   7   7   3      189.73      210.62     13.07 o
   9   7   3      134.67      125.00     13.88 o
  11   7   3     1073.19     1136.01     33.75 o
  13   7   3      143.64      161.36     13.91 o
  15   7   3      281.29      335.21     61.25 o
  17   7   3      157.23      209.40     19.72 o
 -22   8   3        0.44       14.63     25.61 o
 -20   8   3       19.67       11.73     15.44 o
 -18   8   3       40.42       31.92     19.22 o
 -16   8   3      151.12      144.45     14.61 o
 -14   8   3      237.71      225.91     15.78 o
 -12   8   3       50.08       30.62      8.19 o
 -10   8   3       51.59       50.74      6.77 o
  -8   8   3        0.10       -3.81      3.81 o
  -6   8   3     2068.41     2129.62     31.78 o
  -4   8   3      766.93      908.01     17.93 o
  -2   8   3      317.16      385.72     11.27 o
   0   8   3       96.09      119.31      7.12 o
   2   8   3       19.89       16.29      4.17 o
   4   8   3       55.73       55.12      6.99 o
   6   8   3      259.05      283.77     13.08 o
   8   8   3      265.03      290.25     13.95 o
  10   8   3     3182.47     3204.45     87.41 o
  12   8   3      396.35      425.29     19.88 o
  14   8   3      120.94      120.84     17.42 o
  16   8   3      103.98      127.10     18.02 o
 -21   9   3       13.29       18.65     15.62 o
 -19   9   3        1.00       27.71     11.46 o
 -17   9   3      197.43      240.45     24.21 o
 -15   9   3        0.09       -0.13      7.05 o
 -13   9   3        2.66       -0.03      6.46 o
 -11   9   3      260.97      251.88     19.77 o
  -9   9   3      257.17      253.18     11.78 o
  -7   9   3       92.64       94.94      8.37 o
  -5   9   3     1511.22     1626.95     33.22 o
  -3   9   3      442.32      392.88     12.40 o
  -1   9   3       83.26       79.56      6.54 o
   1   9   3      446.34      463.52     12.99 o
   3   9   3        0.43        1.00      3.20 o
   5   9   3     1369.08     1333.08     29.90 o
   7   9   3       88.21       88.10     12.12 o
   9   9   3        6.26       12.15      7.48 o
  11   9   3      576.75      586.43     28.40 o
  13   9   3       10.02        7.29      9.81 o
  15   9   3       64.79       43.91     12.76 o
  17   9   3        3.73       21.26     12.61 o
 -20  10   3        8.48       -2.53     14.71 o
 -18  10   3       82.58      118.87     16.22 o
 -16  10   3       21.55       13.68     10.58 o
 -14  10   3       11.25       30.91      9.65 o
 -12  10   3       78.21      109.15     16.93 o
 -10  10   3        7.21        8.04      7.90 o
  -8  10   3      143.34      147.54     10.07 o
  -6  10   3       57.10       74.19      8.29 o
  -4  10   3      213.10      251.31     10.15 o
  -2  10   3        3.57        8.49      4.16 o
   0  10   3      416.17      446.36     13.42 o
   2  10   3       18.11       16.69      6.37 o
   4  10   3       38.69       41.68      8.08 o
   6  10   3        8.79       15.54      6.93 o
   8  10   3        3.39        8.57      7.07 o
  10  10   3      239.64      204.29     14.65 o
  12  10   3        1.80       -5.51      8.60 o
  14  10   3        2.12       11.86     14.15 o
  16  10   3       31.71       72.05     14.96 o
 -19  11   3       35.79       28.55     11.94 o
 -17  11   3       15.06       27.15     11.97 o
 -15  11   3        0.19       -0.04      9.48 o
 -13  11   3        0.36       -8.30      8.30 o
 -11  11   3       81.32       76.71     12.85 o
  -9  11   3       39.94       24.59      9.42 o
  -7  11   3      183.57      168.96     14.02 o
  -5  11   3      370.05      352.54     14.49 o
  -3  11   3      627.64      612.36     16.30 o
  -1  11   3     1865.54     1804.60     31.10 o
   1  11   3       63.79       54.26      8.51 o
   3  11   3       14.79       10.64      6.63 o
   5  11   3       44.94       54.90      9.49 o
   7  11   3      442.64      456.09     19.93 o
   9  11   3        1.11        5.17      7.82 o
  11  11   3      174.74      197.72     18.02 o
  13  11   3       58.83       67.45     14.77 o
  15  11   3       33.25       47.98     15.31 o
 -18  12   3        3.59        5.97     12.02 o
 -16  12   3      200.19      164.12     22.11 o
 -14  12   3        4.01        0.77     13.86 o
 -12  12   3        3.82       -7.58     11.91 o
 -10  12   3      165.22      172.71     15.26 o
  -8  12   3       58.44       71.86      9.71 o
  -6  12   3      245.46      233.70     13.16 o
  -4  12   3      490.36      469.90     27.69 o
  -2  12   3     4913.91     5110.59     68.79 o
   0  12   3      200.85      187.71     12.74 o
   2  12   3       16.62        3.09      6.34 o
   4  12   3        0.82       -6.44      6.44 o
   6  12   3        4.39       -6.77      6.77 o
   8  12   3       83.78      101.23     13.76 o
  10  12   3      103.62      109.73     12.54 o
  12  12   3        5.32       15.00     10.77 o
  14  12   3       20.44       48.94     12.36 o
 -17  13   3        4.96        7.01     11.17 o
 -15  13   3        0.07        5.76     11.64 o
 -13  13   3      141.05      124.40     17.08 o
 -11  13   3        2.17        3.46      9.30 o
  -9  13   3      162.92      190.26     19.01 o
  -7  13   3        4.88        5.08      7.12 o
  -5  13   3       61.56       54.22     11.86 o
  -3  13   3      128.44      129.57     17.67 o
  -1  13   3     2407.73     2498.70     45.77 o
   1  13   3       17.75       18.35     10.57 o
   3  13   3      211.67      185.12     15.73 o
   5  13   3       52.90       39.01      9.18 o
   7  13   3       45.16       30.32     13.70 o
   9  13   3       36.19       47.37      9.93 o
  11  13   3       40.06       39.97      9.98 o
  13  13   3        1.23        8.60      9.28 o
 -16  14   3       32.05       28.68     25.98 o
 -14  14   3       47.88       53.28     14.38 o
 -12  14   3        0.00        4.98     10.76 o
 -10  14   3       25.11       24.81     11.07 o
  -8  14   3      124.40      143.34     22.37 o
  -6  14   3      326.26      267.69     15.42 o
  -4  14   3       12.15       13.55      8.13 o
  -2  14   3      781.55      716.67     26.92 o
   0  14   3      523.37      460.40     18.21 o
   2  14   3      289.91      251.46     14.43 o
   4  14   3       20.15       22.51      8.19 o
   6  14   3       24.97       35.13      9.03 o
   8  14   3       22.08       17.73      7.79 o
  10  14   3       63.55       75.88     15.38 o
 -15  15   3      272.82      355.94     29.61 o
 -13  15   3       18.65       44.12     21.29 o
 -11  15   3       27.44       30.64     11.97 o
  -9  15   3       21.02       22.27     11.92 o
  -7  15   3       21.75       19.22      9.90 o
  -5  15   3       27.76       28.49      8.66 o
  -3  15   3       43.70       54.35     12.45 o
  -1  15   3      368.11      394.42     26.40 o
   1  15   3      218.13      202.51     13.44 o
   3  15   3        8.64        9.63      7.41 o
   5  15   3        1.59        1.92      6.90 o
   7  15   3       14.49       20.64     14.57 o
   9  15   3        6.77       32.93      9.51 o
 -12  16   3       16.29       20.96     12.65 o
 -10  16   3        6.67        4.15     10.09 o
  -8  16   3        2.43       11.04     10.10 o
  -6  16   3        8.43       20.50     10.92 o
  -4  16   3        1.66       23.88     10.93 o
  -2  16   3      116.57      155.10     19.84 o
   0  16   3        0.07       12.18     10.49 o
   2  16   3        3.07        1.99     10.62 o
   4  16   3        1.29       13.30      7.71 o
   6  16   3       35.61       37.50     10.74 o
   8  16   3        1.12       -2.19      7.77 o
  -9  17   3       40.96       72.23     15.02 o
  -7  17   3        7.43       22.53     12.74 o
  -5  17   3       32.24       52.21     19.07 o
  -3  17   3        0.18       13.59     10.62 o
  -1  17   3       39.03       22.79     12.50 o
   1  17   3       56.10       67.22     14.57 o
   3  17   3        4.88       23.73     12.06 o
   5  17   3        2.29        2.64      8.83 o
  -6  18   3        8.73       32.25     21.57 o
  -4  18   3        1.28       11.27     16.89 o
  -2  18   3      137.97      201.90     20.93 o
   0  18   3        0.01       16.03     12.12 o
 -24   0   4       11.18       29.91     44.28 o
 -22   0   4       60.76       48.02     39.11 o
 -20   0   4        0.00      -12.08     25.59 o
 -18   0   4      171.60      154.45     18.98 o
 -16   0   4      243.17      215.30     18.55 o
 -14   0   4     3892.93     3442.08    107.26 o
 -12   0   4    30558.63    30075.15    809.33 o
 -10   0   4     1467.82     1720.42     37.44 o
  -8   0   4     7860.63     8082.42    161.58 o
  -6   0   4      148.61       94.20      6.16 o
  -4   0   4    13837.18    13394.41    208.15 o
  -2   0   4     4771.82     5604.78    107.26 o
   0   0   4     4511.56     4520.36     90.34 o
   2   0   4      833.76      831.76     25.92 o
   4   0   4     3344.05     4254.38     84.40 o
   6   0   4        0.02        6.84      4.95 o
   8   0   4      798.57      807.42     31.32 o
  10   0   4        0.19        5.25      6.01 o
  12   0   4     1128.95     1137.92     66.14 o
  14   0   4      148.36      169.95     25.88 o
  16   0   4      791.44     1017.96     60.67 o
 -25   1   4        0.06      -21.32     31.01 o
 -23   1   4        8.55       -1.93     27.01 o
 -21   1   4        3.92       23.28     23.89 o
 -19   1   4        6.53       20.22     16.18 o
 -17   1   4      104.43      169.33     14.22 o
 -15   1   4        0.03        5.53      5.60 o
 -13   1   4      341.33      342.27     11.62 o
 -11   1   4     3466.45     2996.47     43.89 o
  -9   1   4     6228.61     6246.69     81.04 o
  -7   1   4      886.47      792.04     12.74 o
  -5   1   4     1859.29     1702.70     25.76 o
  -3   1   4     9565.53     8462.59    101.95 o
  -1   1   4     1336.41     1211.15     19.43 o
   1   1   4        6.08        1.38      4.31 o
   3   1   4     1413.52     1407.15     24.06 o
   5   1   4     2098.13     2438.94     35.06 o
   7   1   4     1609.70     1605.35     26.72 o
   9   1   4      922.15      947.51     19.95 o
  11   1   4        9.20       -3.04      4.10 o
  13   1   4        8.08       27.02      9.13 o
  15   1   4       19.45       28.60     11.79 o
  17   1   4      218.90      208.69     21.04 o
 -24   2   4        0.03      -11.87     30.97 o
 -22   2   4       53.67       81.57     34.79 o
 -20   2   4        0.29       -7.93     11.03 o
 -18   2   4        4.00        6.51      9.01 o
 -16   2   4       26.83       13.48      6.36 o
 -14   2   4        3.64        1.09      4.18 o
 -12   2   4    18805.48    19012.55    235.26 o
 -10   2   4       43.15       51.67      5.36 o
  -8   2   4      240.83      244.00      8.79 o
  -6   2   4        9.00       18.12      2.68 o
  -4   2   4      211.72      269.90      7.18 o
  -2   2   4      190.34      281.52      8.21 o
   0   2   4     5390.44     5622.03     71.05 o
   2   2   4     3363.56     3574.58     49.03 o
   4   2   4    11913.11    14144.68    177.12 o
   6   2   4        0.07       -0.69      3.04 o
   8   2   4      725.73      650.85     27.80 o
  10   2   4        0.30        7.92      4.02 o
  12   2   4        9.23       27.59      8.24 o
  14   2   4      110.54      149.19     21.57 o
  16   2   4      418.09      350.36     24.47 o
  18   2   4       10.11       29.91     17.54 o
 -23   3   4        4.34      -25.88     38.25 o
 -21   3   4        0.87       14.07     15.59 o
 -19   3   4       27.01       35.43     14.18 o
 -17   3   4       73.51       45.01     11.08 o
 -15   3   4        4.58       -1.71      5.23 o
 -13   3   4      156.17      172.72     12.20 o
 -11   3   4    15006.14    14383.19    179.81 o
  -9   3   4     2047.48     1899.04     30.50 o
  -7   3   4       24.37       56.00      4.69 o
  -5   3   4        1.06        1.33      2.39 o
  -3   3   4     9938.67     9732.06    109.52 o
  -1   3   4     8106.14     9286.77    113.10 o
   1   3   4      443.60      353.53     10.31 o
   3   3   4     6992.37     7200.10     84.66 o
   5   3   4     1210.36     1409.30     31.31 o
   7   3   4        0.06        1.20      3.11 o
   9   3   4       45.83       52.01      6.57 o
  11   3   4      121.70      143.25     11.60 o
  13   3   4       56.61       50.90     10.58 o
  15   3   4      130.65      130.99     15.32 o
  17   3   4      153.86      180.59     28.76 o
 -24   4   4        2.29       -8.05     42.27 o
 -22   4   4       29.12       17.43     13.99 o
 -20   4   4       10.67        8.11     11.56 o
 -18   4   4      108.77      137.44     23.39 o
 -16   4   4       24.43       47.00     10.71 o
 -14   4   4        3.81        2.01      5.57 o
 -12   4   4     2008.98     2066.54     34.46 o
 -10   4   4      195.10      179.74      8.93 o
  -8   4   4     2071.32     2109.29     28.65 o
  -6   4   4     2399.26     2634.59     34.29 o
  -4   4   4     5027.75     5420.56     64.02 o
  -2   4   4     2240.71     2025.98     27.96 o
   0   4   4    11720.80    12671.17    141.87 o
   2   4   4     3599.99     3920.77     49.86 o
   4   4   4     2195.12     2391.76     34.23 o
   6   4   4       14.24        8.92      3.34 o
   8   4   4      182.56      196.51     13.41 o
  10   4   4     2808.68     2514.93     49.37 o
  12   4   4        4.68       18.99      6.82 o
  14   4   4      256.58      246.24     28.49 o
  16   4   4       17.36       30.83      9.65 o
  18   4   4        6.26       39.40     17.83 o
 -23   5   4        5.00       -4.15     12.87 o
 -21   5   4       21.22        6.85     12.14 o
 -19   5   4        6.66       15.48     10.85 o
 -17   5   4      268.19      285.92     24.45 o
 -15   5   4       14.52        5.37      6.85 o
 -13   5   4        0.74        3.77      6.57 o
 -11   5   4      970.89      947.12     20.04 o
  -9   5   4     1092.30      983.45     25.76 o
  -7   5   4       96.74      135.12      6.25 o
  -5   5   4     1026.70      904.64     16.13 o
  -3   5   4     1172.81     1251.92     20.18 o
  -1   5   4    32311.46    35365.28    383.65 o
   1   5   4     2279.69     2195.76     31.35 o
   3   5   4     3332.94     3631.24     47.86 o
   5   5   4     2147.93     2107.52     32.13 o
   7   5   4      969.88      855.52     23.57 o
   9   5   4        7.26        8.51      5.94 o
  11   5   4      343.04      278.71     15.24 o
  13   5   4      177.69      171.20     14.47 o
  15   5   4      844.58      745.48     29.99 o
  17   5   4        1.00       23.89     13.37 o
 -22   6   4        4.40        7.81     15.48 o
 -20   6   4       27.38       43.67     15.56 o
 -18   6   4        3.76       13.13     11.47 o
 -16   6   4      604.93      532.84     25.66 o
 -14   6   4       11.78        8.19      6.35 o
 -12   6   4       38.82       52.69      8.64 o
 -10   6   4       25.28       45.19      3.98 o
  -8   6   4      242.40      207.41      7.95 o
  -6   6   4       97.63      106.56      6.34 o
  -4   6   4      126.80       90.40      6.01 o
  -2   6   4     1540.23     1939.19     28.66 o
   0   6   4     5884.03     6270.32     75.83 o
   2   6   4     3186.39     3032.33     41.60 o
   4   6   4      730.59      731.79     16.08 o
   6   6   4     1379.27     1377.79     24.62 o
   8   6   4      239.64      246.45     13.50 o
  10   6   4      696.83      636.44     28.72 o
  12   6   4      114.84       82.63     14.61 o
  14   6   4      107.09       98.92     14.70 o
  16   6   4       39.51       49.29     15.04 o
 -23   7   4       13.53        2.28     20.73 o
 -21   7   4       62.41       80.53     19.32 o
 -19   7   4        2.04       10.77     13.59 o
 -17   7   4       33.89       37.67      9.77 o
 -15   7   4       42.39       22.33      8.95 o
 -13   7   4      137.75      131.43     11.89 o
 -11   7   4      437.72      421.54     25.36 o
  -9   7   4      567.51      669.10     16.02 o
  -7   7   4     1363.97     1540.35     30.86 o
  -5   7   4      181.42      202.40      8.64 o
  -3   7   4        6.29        2.40      3.29 o
  -1   7   4     1294.53     1634.64     26.23 o
   1   7   4      117.91       95.38      6.64 o
   3   7   4       27.63       37.10      6.37 o
   5   7   4       46.20       56.01      7.44 o
   7   7   4      263.84      239.56     12.38 o
   9   7   4        4.95        1.69      6.41 o
  11   7   4        4.34        4.36      7.09 o
  13   7   4        0.42        4.26      7.48 o
  15   7   4       19.25       25.03     11.76 o
  17   7   4       24.31       35.94     19.27 o
 -22   8   4       34.09       43.45     17.04 o
 -20   8   4       37.40       54.47     18.01 o
 -18   8   4       92.88       91.46     14.01 o
 -16   8   4       29.30       27.03      9.42 o
 -14   8   4        0.20        4.61      7.70 o
 -12   8   4      219.86      235.59     14.84 o
 -10   8   4        8.09       22.90      7.28 o
  -8   8   4       80.94       68.43      6.77 o
  -6   8   4       45.91       43.11      5.77 o
  -4   8   4     1327.23     1437.56     24.52 o
  -2   8   4      207.27      195.29      8.79 o
   0   8   4     3394.98     3392.09     46.55 o
   2   8   4      293.14      283.22     10.35 o
   4   8   4       36.36       40.46      6.93 o
   6   8   4     5525.66     5419.40     79.88 o
   8   8   4      655.45      675.10     23.53 o
  10   8   4       11.85       13.49      7.45 o
  12   8   4        0.25       -2.10      8.51 o
  14   8   4       75.92       66.07     18.42 o
  16   8   4       15.41       14.38     18.12 o
 -21   9   4       30.59       42.95     17.57 o
 -19   9   4      115.81      106.70     23.18 o
 -17   9   4       71.77       86.81     14.20 o
 -15   9   4      216.87      220.43     16.95 o
 -13   9   4       42.68       30.03     11.58 o
 -11   9   4        1.29       -4.40      6.51 o
  -9   9   4       62.12       70.54      9.12 o
  -7   9   4      796.43      781.83     17.22 o
  -5   9   4      137.81      148.55      8.09 o
  -3   9   4       77.56      111.50      7.29 o
  -1   9   4        1.12        8.96      3.97 o
   1   9   4      615.45      669.25     18.03 o
   3   9   4        8.96       10.48      5.93 o
   5   9   4      991.76     1009.47     25.43 o
   7   9   4     3445.42     3342.50     62.84 o
   9   9   4      681.44      611.52     23.20 o
  11   9   4      241.22      210.63     19.13 o
  13   9   4       11.34       47.89     10.60 o
  15   9   4        4.52      -10.35     15.24 o
 -20  10   4       49.14       24.40     20.04 o
 -18  10   4       36.36       52.58     14.47 o
 -16  10   4        1.20        9.53      9.57 o
 -14  10   4      138.34      142.26     18.76 o
 -12  10   4      178.19      173.28     15.67 o
 -10  10   4        0.00        3.17      6.96 o
  -8  10   4     1101.19     1121.01     32.30 o
  -6  10   4     1713.38     1807.83     49.50 o
  -4  10   4      244.58      216.00     10.14 o
  -2  10   4      754.13      747.02     17.87 o
   0  10   4       36.44       54.33     10.11 o
   2  10   4      126.88      120.34     10.74 o
   4  10   4       52.28       41.98      9.35 o
   6  10   4       67.93       72.81     10.95 o
   8  10   4      166.16      158.35     14.31 o
  10  10   4        2.40       -0.57      7.77 o
  12  10   4       21.59       25.31     10.50 o
  14  10   4       21.29       46.34     15.19 o
 -19  11   4      153.46      146.20     19.69 o
 -17  11   4       10.58       22.21     11.83 o
 -15  11   4        9.18       11.24      9.80 o
 -13  11   4       92.37       76.12     22.04 o
 -11  11   4       27.72       28.78     16.15 o
  -9  11   4      113.12      126.32     22.85 o
  -7  11   4        8.38       -3.91      5.90 o
  -5  11   4      477.07      494.50     15.06 o
  -3  11   4     2196.59     1886.40     32.45 o
  -1  11   4      142.51      131.61      9.19 o
   1  11   4      238.19      215.37     12.80 o
   3  11   4       48.89       54.21      9.03 o
   5  11   4      131.42      119.51     12.17 o
   7  11   4      968.86      973.27     30.33 o
   9  11   4       12.09       19.52      9.05 o
  11  11   4       41.46       51.58     16.23 o
  13  11   4        1.40        7.08     12.47 o
 -18  12   4       11.06        9.86     10.94 o
 -16  12   4       36.72       24.94     11.80 o
 -14  12   4       84.04       68.14     14.57 o
 -12  12   4      328.01      335.31     20.13 o
 -10  12   4        6.54        3.93      8.45 o
  -8  12   4       14.31       10.63      9.01 o
  -6  12   4       38.85       46.19      8.36 o
  -4  12   4     1121.15     1113.08     24.26 o
  -2  12   4      288.48      279.35     12.83 o
   0  12   4      362.78      351.67     15.96 o
   2  12   4       94.16      110.35     11.42 o
   4  12   4       26.63       16.82      8.02 o
   6  12   4       53.25       56.17     11.01 o
   8  12   4       10.38       24.55      9.89 o
  10  12   4      457.40      415.22     21.30 o
  12  12   4       13.40       27.31      9.25 o
 -17  13   4        0.66       13.09     13.87 o
 -15  13   4       71.31       81.11     15.49 o
 -13  13   4       50.04       49.58     13.75 o
 -11  13   4       55.24       31.47     10.83 o
  -9  13   4       18.23       29.44     10.38 o
  -7  13   4        1.91        3.25      8.65 o
  -5  13   4     1528.89     1431.87     32.89 o
  -3  13   4       74.87       81.92     10.74 o
  -1  13   4       16.40       14.17      7.79 o
   1  13   4        3.84       12.51      7.66 o
   3  13   4       69.24       70.05     10.47 o
   5  13   4      187.18      173.94     15.71 o
   7  13   4        2.23       -7.99      8.59 o
   9  13   4       10.64       27.51     12.91 o
  11  13   4       14.76       24.06     10.53 o
 -16  14   4      108.41      103.65     25.98 o
 -14  14   4       64.83       43.35     18.22 o
 -12  14   4       10.49       -0.01     13.49 o
 -10  14   4       69.88       94.79     15.32 o
  -8  14   4        9.71       28.48     10.93 o
  -6  14   4      409.42      431.59     18.41 o
  -4  14   4      425.75      346.15     17.05 o
  -2  14   4        7.35       10.23      9.46 o
   0  14   4      143.18      159.51     14.00 o
   2  14   4       34.61       62.44     10.76 o
   4  14   4       33.30       28.45     10.57 o
   6  14   4       57.84       61.59     15.92 o
   8  14   4        8.21       16.62      8.89 o
  10  14   4       18.85       31.47     12.70 o
 -15  15   4       95.07       98.52     17.55 o
 -13  15   4       12.73       46.44     13.06 o
 -11  15   4       10.78       32.03     11.37 o
  -9  15   4        6.03        9.72     10.67 o
  -7  15   4        0.93       10.09      9.13 o
  -5  15   4      174.57      184.27     14.62 o
  -3  15   4        0.00        0.34      9.65 o
  -1  15   4      104.80      128.76     15.95 o
   1  15   4        0.03        6.03      8.86 o
   3  15   4       10.98       13.76      8.11 o
   5  15   4       79.38      108.30     14.51 o
   7  15   4        3.35        9.41      8.94 o
 -12  16   4       11.28       17.57     11.33 o
 -10  16   4        5.44        8.36     10.61 o
  -8  16   4        9.51       -3.28     13.32 o
  -6  16   4       41.07       53.78     17.90 o
  -4  16   4      153.17      143.89     17.12 o
  -2  16   4       67.83       70.84     14.50 o
   0  16   4       14.41       24.65     11.27 o
   2  16   4       41.58       42.21      9.87 o
   4  16   4       24.94       29.76      9.49 o
   6  16   4       22.51       32.43      9.56 o
  -9  17   4       12.32       18.81     11.37 o
  -7  17   4        0.36       -1.53     15.15 o
  -5  17   4        7.43       16.85     16.61 o
  -3  17   4       52.63       67.59     14.66 o
  -1  17   4        0.80       -5.10     10.87 o
   1  17   4        2.91       19.52     13.08 o
   3  17   4       82.28      117.49     25.86 o
 -25   1   5        2.41       -9.09     33.03 o
 -23   1   5        2.11      -20.54     26.84 o
 -21   1   5       29.81       43.43     25.81 o
 -19   1   5       10.96       20.85     10.41 o
 -17   1   5      138.04      115.38     11.81 o
 -15   1   5      134.45      143.09     13.05 o
 -13   1   5      522.07      516.16     14.02 o
 -11   1   5     4580.06     4541.69     62.72 o
  -9   1   5      140.32      133.00      5.22 o
  -7   1   5     4084.02     4018.70     48.53 o
  -5   1   5     2197.75     2184.88     31.12 o
  -3   1   5       62.71       82.83      5.44 o
  -1   1   5     5766.48     6239.01    100.60 o
   1   1   5     1596.38     1638.35     30.14 o
   3   1   5     2214.67     2308.73     39.16 o
   5   1   5       24.06       53.87      8.51 o
   7   1   5      390.70      352.74     14.26 o
   9   1   5      437.28      424.19     16.72 o
  11   1   5        2.31        4.24      6.41 o
  13   1   5        0.61        4.54      7.52 o
  15   1   5       37.56       56.60     18.12 o
  17   1   5       36.98       74.48     21.85 o
 -24   2   5        3.26      -11.30     34.08 o
 -22   2   5       13.62       16.00     45.00 o
 -20   2   5       37.12       30.66     13.19 o
 -18   2   5       14.98       18.82     10.35 o
 -16   2   5        7.67        8.45      5.65 o
 -14   2   5      120.42      111.08      8.12 o
 -12   2   5     9365.58     9341.56    120.84 o
 -10   2   5     4932.22     5053.66     72.02 o
  -8   2   5      797.34      825.75     17.70 o
  -6   2   5       29.55       33.78      3.76 o
  -4   2   5      637.92      521.88     10.86 o
  -2   2   5     6469.81     6216.89     78.50 o
   0   2   5    22656.63    26091.69    305.35 o
   2   2   5      292.85      237.28      9.05 o
   4   2   5     1337.89     1307.64     24.75 o
   6   2   5      934.76      901.25     31.14 o
   8   2   5      609.14      502.01     17.60 o
  10   2   5       27.20       28.50      6.97 o
  12   2   5      135.05      177.17     19.49 o
  14   2   5        0.07        3.37      8.13 o
  16   2   5      182.95      171.21     20.47 o
 -25   3   5        0.18       18.11     36.90 o
 -23   3   5        0.79      -36.23     36.23 o
 -21   3   5        0.20        7.44     10.29 o
 -19   3   5        7.16       18.01     10.96 o
 -17   3   5      628.52      488.31     45.13 o
 -15   3   5        0.62        6.93      5.39 o
 -13   3   5       50.33       72.37      6.99 o
 -11   3   5      573.58      466.61     22.42 o
  -9   3   5     4945.25     4974.36     67.88 o
  -7   3   5     3778.08     3696.48     45.97 o
  -5   3   5       42.71       46.93      4.31 o
  -3   3   5      695.84      617.67     17.83 o
  -1   3   5      267.27      309.76     10.67 o
   1   3   5      905.66     1205.82     22.35 o
   3   3   5       44.62        9.45      4.00 o
   5   3   5     1797.80     1839.34     32.22 o
   7   3   5     2216.35     2423.34     40.78 o
   9   3   5        1.15       -4.21      4.21 o
  11   3   5      768.23      749.29     28.02 o
  13   3   5      533.44      548.72     25.00 o
  15   3   5       80.66      110.57     14.83 o
  17   3   5        2.43       18.98     14.95 o
 -24   4   5        1.56       -0.86     46.30 o
 -22   4   5        0.21       -5.06     11.07 o
 -20   4   5        2.72        1.16     10.51 o
 -18   4   5      136.40      151.62     27.16 o
 -16   4   5       76.25      122.98     23.97 o
 -14   4   5      154.06      166.23     11.80 o
 -12   4   5     3088.21     3124.65     47.64 o
 -10   4   5     2755.32     2513.03     41.98 o
  -8   4   5     2681.99     2437.10     32.92 o
  -6   4   5      214.28      140.88      6.55 o
  -4   4   5      371.36      327.75      9.37 o
  -2   4   5       22.26       43.73      4.45 o
   0   4   5      180.71      195.41      8.63 o
   2   4   5     1248.63     1348.53     24.98 o
   4   4   5      390.75      372.28     12.33 o
   6   4   5     1295.42     1266.19     25.79 o
   8   4   5      383.52      351.05     15.82 o
  10   4   5      332.27      319.89     18.42 o
  12   4   5      255.98      311.17     19.09 o
  14   4   5       22.28       32.20     10.35 o
  16   4   5      141.05      135.26     16.85 o
 -23   5   5        0.47        5.90     14.10 o
 -21   5   5        5.44        7.53     11.73 o
 -19   5   5       40.57       25.78     12.64 o
 -17   5   5      442.92      369.36     23.74 o
 -15   5   5      385.88      374.80     16.63 o
 -13   5   5        4.94        6.67      5.86 o
 -11   5   5        2.76        3.46      4.19 o
  -9   5   5        0.42        4.87      3.19 o
  -7   5   5      104.35       98.77      5.98 o
  -5   5   5     5769.90     6398.64     76.22 o
  -3   5   5       18.97       53.43      5.23 o
  -1   5   5        1.65       -1.06      3.10 o
   1   5   5     1610.82     1631.54     25.77 o
   3   5   5      344.50      335.33     10.54 o
   5   5   5      618.28      629.25     18.15 o
   7   5   5      177.35      155.77     11.13 o
   9   5   5      359.47      442.90     19.92 o
  11   5   5     1802.19     1624.28     44.75 o
  13   5   5       83.61       88.67     15.36 o
  15   5   5        1.72        3.19     10.09 o
 -24   6   5        0.74       18.69     14.74 o
 -22   6   5        6.94        1.97     15.12 o
 -20   6   5        3.69        9.55     13.08 o
 -18   6   5      128.92      130.21     26.35 o
 -16   6   5       85.23       70.73     10.69 o
 -14   6   5      428.90      380.16     17.45 o
 -12   6   5      154.15      120.17     13.99 o
 -10   6   5      941.34      963.40     21.16 o
  -8   6   5      138.34      121.03      9.60 o
  -6   6   5     1070.79     1064.24     19.27 o
  -4   6   5      505.39      576.57     15.30 o
  -2   6   5      716.23      681.74     14.93 o
   0   6   5      249.60      195.10      8.42 o
   2   6   5     1230.96     1263.00     25.53 o
   4   6   5     3954.25     4105.14     81.59 o
   6   6   5       74.35       68.09     11.35 o
   8   6   5       99.25      108.99     11.59 o
  10   6   5     1785.96     1824.23     65.12 o
  12   6   5      182.18      165.99     16.62 o
  14   6   5        0.96       13.95      9.08 o
  16   6   5        4.10       17.84     12.37 o
 -23   7   5        1.23        8.72     14.89 o
 -21   7   5        0.45       -5.52     14.42 o
 -19   7   5        0.12        8.30     16.87 o
 -17   7   5        0.91       -5.33      7.35 o
 -15   7   5       69.58       78.56     11.32 o
 -13   7   5       55.41       69.39     12.04 o
 -11   7   5     2557.42     2495.49     49.10 o
  -9   7   5      718.55      664.85     14.77 o
  -7   7   5        6.77        7.72      3.71 o
  -5   7   5      689.68      708.11     15.63 o
  -3   7   5      372.97      404.29     11.80 o
  -1   7   5       20.99       14.56      4.26 o
   1   7   5     1513.49     1476.76     29.43 o
   3   7   5      481.00      416.34     12.77 o
   5   7   5      485.36      456.56     17.93 o
   7   7   5      416.04      349.91     16.78 o
   9   7   5       20.64       18.34      9.21 o
  11   7   5      416.27      403.73     22.21 o
  13   7   5        7.52       14.25      8.82 o
  15   7   5       68.57       67.81     15.02 o
 -22   8   5       29.82       18.04     17.92 o
 -20   8   5        6.21        6.88     13.33 o
 -18   8   5        0.55       -3.24     11.52 o
 -16   8   5       44.93       59.63     11.48 o
 -14   8   5        6.70        9.05      7.82 o
 -12   8   5      575.16      466.32     19.54 o
 -10   8   5        1.90       -5.17      5.17 o
  -8   8   5      291.89      303.98     11.94 o
  -6   8   5      820.65      880.39     18.54 o
  -4   8   5      225.25      214.50     12.52 o
  -2   8   5      267.05      240.98      9.95 o
   0   8   5      169.96      148.00      8.29 o
   2   8   5     1491.26     1477.90     26.34 o
   4   8   5      826.06      721.92     28.39 o
   6   8   5     1214.68     1127.82     33.70 o
   8   8   5     1100.48     1164.07     32.40 o
  10   8   5      100.87       93.62     12.46 o
  12   8   5       25.53       31.36     10.18 o
  14   8   5        0.70       15.44      8.19 o
 -21   9   5       36.83       33.60     20.62 o
 -19   9   5        8.36        4.76     14.28 o
 -17   9   5        0.10        6.21     11.24 o
 -15   9   5       10.09       15.73     11.04 o
 -13   9   5       29.06       33.40      9.97 o
 -11   9   5        9.83       10.75      7.58 o
  -9   9   5        1.01       -2.40      6.81 o
  -7   9   5        4.71        1.22      3.83 o
  -5   9   5      181.68      206.69      9.49 o
  -3   9   5      754.48      738.59     25.29 o
  -1   9   5      314.92      258.15     12.35 o
   1   9   5       34.81       34.28      5.90 o
   3   9   5        0.10        1.39      6.76 o
   5   9   5     2731.87     2770.95     60.63 o
   7   9   5       75.83       66.54     11.08 o
   9   9   5      472.00      448.54     24.07 o
  11   9   5      133.52      159.64     14.87 o
  13   9   5       18.71       31.18     10.24 o
 -20  10   5        0.88      -10.96     15.84 o
 -18  10   5       18.28       32.47     11.93 o
 -16  10   5      172.45      182.66     16.93 o
 -14  10   5        6.01        2.05      8.43 o
 -12  10   5      182.15      193.04     21.50 o
 -10  10   5     1823.77     1752.15     41.57 o
  -8  10   5     1576.87     1674.21     33.39 o
  -6  10   5       22.62       10.78      4.86 o
  -4  10   5       18.87       21.79      5.36 o
  -2  10   5       24.17       20.34      5.29 o
   0  10   5      437.18      407.54     15.38 o
   2  10   5       54.15       76.48     10.82 o
   4  10   5     1257.72     1252.50     33.24 o
   6  10   5       75.49      114.79     13.45 o
   8  10   5       32.92       27.70      9.53 o
  10  10   5      129.13      154.90     15.47 o
  12  10   5       29.99       64.44     13.09 o
 -19  11   5        3.45        8.80     12.13 o
 -17  11   5       16.64       26.31     11.39 o
 -15  11   5       20.13       21.77     11.30 o
 -13  11   5        7.63        1.37      9.13 o
 -11  11   5        5.93       -6.93      7.36 o
  -9  11   5      706.57      713.08     28.51 o
  -7  11   5     5412.30     5578.09     82.17 o
  -5  11   5      158.11      175.03     10.13 o
  -3  11   5        3.37       -1.37      6.25 o
  -1  11   5      879.84      847.55     20.88 o
   1  11   5      201.47      231.60     13.47 o
   3  11   5      261.67      228.04     15.37 o
   5  11   5      566.85      492.87     21.36 o
   7  11   5        1.19       11.43      8.20 o
   9  11   5       51.68       34.63     10.06 o
  11  11   5       11.15        4.68     11.12 o
 -18  12   5        4.06        4.18     11.78 o
 -16  12   5        3.42        9.89     11.19 o
 -14  12   5       20.62       23.70     10.87 o
 -12  12   5       36.11        9.86      8.74 o
 -10  12   5        0.27       -3.63      7.73 o
  -8  12   5      994.76     1005.69     31.58 o
  -6  12   5     1291.77     1198.86     29.08 o
  -4  12   5        0.95        4.77      5.18 o
  -2  12   5      163.45      161.10     11.80 o
   0  12   5      221.76      195.90     13.12 o
   2  12   5        3.10        7.30      7.79 o
   4  12   5      212.76      194.02     15.43 o
   6  12   5        5.23        0.83      8.72 o
   8  12   5       29.07       35.24     11.37 o
  10  12   5       37.64       43.13     11.12 o
 -17  13   5        5.76       -4.63     22.50 o
 -15  13   5        5.88       -9.98     15.38 o
 -13  13   5        0.51      -14.24     14.24 o
 -11  13   5       30.94       17.86      9.90 o
  -9  13   5       59.09       58.22     11.80 o
  -7  13   5      492.59      532.19     23.48 o
  -5  13   5      408.40      387.95     17.42 o
  -3  13   5       14.36       17.89      6.55 o
  -1  13   5       99.95      134.45     12.93 o
   1  13   5        8.54       16.96      8.75 o
   3  13   5        0.01       -3.58      7.63 o
   5  13   5       96.84       78.24     20.12 o
   7  13   5        0.02       -8.81      8.81 o
   9  13   5       55.42       45.94     15.69 o
 -16  14   5        2.32       -3.62     18.26 o
 -14  14   5       26.58       24.45     16.31 o
 -12  14   5       22.73       28.07     11.41 o
 -10  14   5       21.48       43.67     11.51 o
  -8  14   5      349.12      329.68     20.79 o
  -6  14   5       14.34       35.86     10.66 o
  -4  14   5      562.14      616.94     21.92 o
  -2  14   5       42.44       33.44      8.98 o
   0  14   5       92.50       96.04     13.26 o
   2  14   5       38.56       45.70     10.93 o
   4  14   5        1.06       -1.54      8.92 o
   6  14   5        0.66       17.72     10.01 o
   8  14   5       74.83       95.54     22.60 o
 -15  15   5       15.07       19.22     18.68 o
 -13  15   5        0.02       -2.28      9.31 o
 -11  15   5        0.05       12.02     10.15 o
  -9  15   5        6.22       19.19     10.97 o
  -7  15   5       37.03       62.20     12.79 o
  -5  15   5      897.18      913.93     32.39 o
  -3  15   5      239.13      216.75     23.24 o
  -1  15   5       25.58       31.63     13.55 o
   1  15   5       11.64       25.62     10.53 o
   3  15   5       17.84       50.67     12.56 o
   5  15   5       91.20      131.14     20.59 o
   7  15   5       91.32      138.70     20.18 o
 -12  16   5       18.44       21.72     11.61 o
 -10  16   5       20.89       38.63     20.99 o
  -8  16   5        1.74       13.78     17.22 o
  -6  16   5        0.32       25.47     19.55 o
  -4  16   5        2.21        1.12     10.15 o
  -2  16   5        9.74       27.29     18.90 o
   0  16   5      130.89      198.29     21.77 o
   2  16   5       23.99       34.07     16.69 o
   4  16   5       38.74       58.73     12.48 o
  -9  17   5       13.58       47.13     23.11 o
  -7  17   5      144.19      199.11     71.13 o
  -5  17   5       10.23       -1.63     14.10 o
  -3  17   5        4.31       23.27     17.49 o
  -1  17   5       35.23       40.05     20.89 o
   1  17   5       52.66      138.32     20.00 o
 -24   0   6        1.76      -37.96     43.13 o
 -22   0   6        6.03       23.29     34.79 o
 -20   0   6      400.35      353.12     47.16 o
 -18   0   6     1270.62     1013.20     40.38 o
 -16   0   6      166.87      136.28     28.90 o
 -14   0   6     2176.53     2024.40     57.48 o
 -12   0   6       84.16       70.28     11.40 o
 -10   0   6      861.44      869.90     25.20 o
  -8   0   6     3565.91     3441.07     61.28 o
  -6   0   6     6975.11     7272.23    118.86 o
  -4   0   6      334.36      356.33     16.02 o
  -2   0   6     6196.40     7642.18    148.72 o
   0   0   6     8291.02     8536.65    166.34 o
   2   0   6     5063.35     4463.15     97.49 o
   4   0   6      594.27      629.34     26.83 o
   6   0   6      185.52      136.69     19.84 o
   8   0   6      203.55      173.90     20.85 o
  10   0   6     1507.41     1462.36     54.78 o
  12   0   6        1.46       14.82     13.66 o
  14   0   6        3.88       25.59     18.12 o
  16   0   6        5.52       35.66     18.69 o
 -25   1   6        1.34      -21.63     36.81 o
 -23   1   6       21.43       22.90     27.01 o
 -21   1   6       14.83       67.13     24.44 o
 -19   1   6        1.66       11.26     10.02 o
 -17   1   6      572.71      442.77     20.67 o
 -15   1   6      412.54      439.75     17.57 o
 -13   1   6        3.40        6.72      5.75 o
 -11   1   6      235.56      209.47      6.68 o
  -9   1   6        3.43        7.59      2.66 o
  -7   1   6      750.59      712.08     13.47 o
  -5   1   6      904.70      886.18     17.38 o
  -3   1   6      329.46      337.75     10.21 o
  -1   1   6      618.96      597.82     16.08 o
   1   1   6      227.72      275.40     11.53 o
   3   1   6      361.55      345.94     13.45 o
   5   1   6     1419.29     1374.58     30.69 o
   7   1   6        6.99       -3.50      4.49 o
   9   1   6       86.27      132.59     11.32 o
  11   1   6      618.31      554.99     31.83 o
  13   1   6      133.53      159.60     16.65 o
  15   1   6        0.16       17.83     15.82 o
 -24   2   6        4.39       24.40     48.31 o
 -22   2   6       15.75       49.48     15.12 o
 -20   2   6       63.03      123.46     17.28 o
 -18   2   6     1719.80     1484.24     70.60 o
 -16   2   6       60.36       58.95      9.92 o
 -14   2   6       26.29       13.98      6.40 o
 -12   2   6      257.34      228.44      9.84 o
 -10   2   6       66.74       72.11      5.66 o
  -8   2   6        2.66       19.92      8.77 o
  -6   2   6      398.19      468.77     11.05 o
  -4   2   6      809.23      772.07     20.10 o
  -2   2   6     6113.00     6856.69     87.32 o
   0   2   6     2842.94     2959.39     44.70 o
   2   2   6      486.20      597.42     15.03 o
   4   2   6     2705.29     2526.92    115.63 o
   6   2   6      139.31      127.90     10.50 o
   8   2   6      237.71      295.03     16.92 o
  10   2   6      856.17      893.35     32.69 o
  12   2   6      167.74      145.47     14.79 o
  14   2   6       27.47       29.00      9.80 o
  16   2   6        4.87       42.27     18.40 o
 -25   3   6        0.52       24.96     33.77 o
 -23   3   6       27.82       48.11     21.23 o
 -21   3   6        0.51        8.78     12.80 o
 -19   3   6        3.45        1.70     12.34 o
 -17   3   6     3323.60     2804.53    101.19 o
 -15   3   6      242.11      211.38     13.40 o
 -13   3   6       64.00       72.27      7.09 o
 -11   3   6        7.14        3.34      4.18 o
  -9   3   6      784.92      666.58     14.60 o
  -7   3   6     3573.47     3834.77     48.41 o
  -5   3   6      615.94      636.92     13.36 o
  -3   3   6      508.48      492.05     13.04 o
  -1   3   6     1812.92     1994.65     36.28 o
   1   3   6       53.21       61.58      8.02 o
   3   3   6      972.39      949.58     20.92 o
   5   3   6      394.03      412.26     24.16 o
   7   3   6      305.25      350.08     15.36 o
   9   3   6     1650.24     1571.48     57.69 o
  11   3   6     1215.54     1167.22     37.27 o
  13   3   6       72.11      115.29     15.04 o
  15   3   6        0.81       13.45      8.97 o
 -24   4   6        0.94        3.70     26.74 o
 -22   4   6       11.68       22.07     15.40 o
 -20   4   6       27.47       34.82     14.30 o
 -18   4   6     1632.97     1618.40     68.80 o
 -16   4   6      341.07      246.58     32.36 o
 -14   4   6       61.29       61.96      8.27 o
 -12   4   6      139.41      118.18     18.20 o
 -10   4   6      786.67      777.84     18.36 o
  -8   4   6       15.06        8.25      3.34 o
  -6   4   6     4646.67     5181.65     63.45 o
  -4   4   6       28.00       44.50      4.90 o
  -2   4   6     4008.61     4403.45     60.60 o
   0   4   6      208.53      222.16     14.60 o
   2   4   6       45.48       39.81      7.14 o
   4   4   6        5.55        5.33      4.24 o
   6   4   6       44.13       43.09      7.16 o
   8   4   6      851.64      840.62     29.56 o
  10   4   6      601.84      537.83     57.59 o
  12   4   6        5.70       11.69      8.87 o
  14   4   6       75.47       69.03     15.25 o
 -23   5   6        7.75       10.29     15.34 o
 -21   5   6       10.97       18.69     13.62 o
 -19   5   6       53.22      101.73     23.10 o
 -17   5   6        7.01       -9.16     12.21 o
 -15   5   6       75.47       83.63     10.31 o
 -13   5   6        0.05       -1.24      4.73 o
 -11   5   6      698.57      689.48     17.85 o
  -9   5   6      192.66      147.79      8.72 o
  -7   5   6     7200.35     7822.26    139.08 o
  -5   5   6      945.06      885.66     17.33 o
  -3   5   6      114.63      115.53      8.53 o
  -1   5   6     1740.27     1860.34     31.66 o
   1   5   6      333.49      298.98     11.33 o
   3   5   6        0.85        2.18      3.90 o
   5   5   6      104.60       94.83      8.43 o
   7   5   6      237.42      289.70     17.52 o
   9   5   6     1608.06     1648.99     74.25 o
  11   5   6      161.65      176.37     16.59 o
  13   5   6        5.49        6.69      8.80 o
  15   5   6        1.54       16.30      8.85 o
 -24   6   6        4.21        6.00     21.34 o
 -22   6   6        1.38       -2.23     12.56 o
 -20   6   6       13.83        6.14     12.04 o
 -18   6   6        3.81       -4.97     10.38 o
 -16   6   6      121.02      123.72     12.32 o
 -14   6   6       25.66       58.88     11.93 o
 -12   6   6      280.04      259.31     11.58 o
 -10   6   6      682.50      653.34     25.48 o
  -8   6   6      135.66      156.78      8.62 o
  -6   6   6      874.47      870.36     21.97 o
  -4   6   6      340.87      315.40     15.32 o
  -2   6   6     2454.20     2380.90     35.13 o
   0   6   6      680.51      710.36     25.83 o
   2   6   6       96.67       85.94      7.85 o
   4   6   6        0.24        8.06      4.00 o
   6   6   6        5.58        9.81      6.43 o
   8   6   6      118.30      110.24     14.09 o
  10   6   6       35.97       68.90     13.51 o
  12   6   6       76.23       89.17     14.02 o
  14   6   6        0.03        6.90      8.52 o
 -23   7   6        8.02       -7.87     16.76 o
 -21   7   6       14.35       26.02     18.60 o
 -19   7   6        0.81        5.38     11.51 o
 -17   7   6        0.07       -8.38      8.38 o
 -15   7   6       76.11       87.01     11.84 o
 -13   7   6      919.41      806.51     25.31 o
 -11   7   6      120.91      114.18      9.31 o
  -9   7   6       18.16       23.76      5.82 o
  -7   7   6      243.89      294.97     10.55 o
  -5   7   6     2343.36     2313.11     34.80 o
  -3   7   6       36.35       28.65      4.88 o
  -1   7   6      142.83      173.27     14.92 o
   1   7   6     1379.68     1332.72     32.77 o
   3   7   6       31.85       32.74      6.43 o
   5   7   6      215.93      219.47     15.19 o
   7   7   6      419.96      495.33     22.96 o
   9   7   6      326.67      274.41     18.64 o
  11   7   6        0.25       11.02      9.19 o
  13   7   6        1.54        4.70      7.94 o
 -22   8   6       18.34       11.69     17.79 o
 -20   8   6        0.00        2.64     12.95 o
 -18   8   6       19.73       15.00     12.69 o
 -16   8   6       10.39       20.81      9.21 o
 -14   8   6       66.80       70.15     11.20 o
 -12   8   6        2.46       -6.27      6.27 o
 -10   8   6      138.62      121.90     11.75 o
  -8   8   6       77.28       79.07      6.81 o
  -6   8   6      158.94      177.82      9.01 o
  -4   8   6      317.39      304.81     11.17 o
  -2   8   6        3.35        8.10      4.31 o
   0   8   6     1104.02     1014.32     23.19 o
   2   8   6       56.79       70.06     10.63 o
   4   8   6      906.07      752.10     24.66 o
   6   8   6      508.26      540.38     21.59 o
   8   8   6        1.70       15.39      8.28 o
  10   8   6        4.30        3.15      8.22 o
  12   8   6       70.38       59.49     12.25 o
 -21   9   6       20.15       -2.05     20.21 o
 -19   9   6       16.37       -0.77     12.99 o
 -17   9   6        9.83       16.98      9.20 o
 -15   9   6      351.16      381.25     19.98 o
 -13   9   6       50.79       48.27     10.47 o
 -11   9   6      212.58      216.15     15.15 o
  -9   9   6     1350.69     1336.98     33.98 o
  -7   9   6      317.04      277.83     12.37 o
  -5   9   6      357.38      361.29     19.27 o
  -3   9   6       50.89       57.10      6.78 o
  -1   9   6       89.99       96.33      9.16 o
   1   9   6     4176.68     4066.36     61.83 o
   3   9   6      269.01      325.04     23.41 o
   5   9   6       26.56       35.91      9.52 o
   7   9   6       92.76      156.02     14.36 o
   9   9   6      153.10      161.81     17.92 o
  11   9   6       73.14       73.01     13.37 o
  13   9   6        6.50       52.62     17.83 o
 -20  10   6        1.30       -4.49     17.09 o
 -18  10   6        3.37        5.25      9.23 o
 -16  10   6       13.97       24.84     10.39 o
 -14  10   6      206.08      224.14     27.44 o
 -12  10   6     1150.08     1081.05     52.55 o
 -10  10   6      186.83      196.92     15.38 o
  -8  10   6      682.84      675.42     24.04 o
  -6  10   6      176.90      183.29      9.99 o
  -4  10   6      189.65      224.50     10.87 o
  -2  10   6       50.90       60.74      9.56 o
   0  10   6     1986.83     2019.12     37.83 o
   2  10   6       89.63      113.12     13.09 o
   4  10   6      427.67      310.15     17.57 o
   6  10   6       93.96      125.19     14.03 o
   8  10   6       24.19       13.50     10.94 o
  10  10   6       13.03       20.46      9.67 o
  12  10   6        0.29       13.50      9.83 o
 -19  11   6       19.33       19.55     16.77 o
 -17  11   6       41.19       40.76     12.81 o
 -15  11   6       14.81       14.02     10.31 o
 -13  11   6        1.02       12.09     10.30 o
 -11  11   6      557.83      534.00     44.24 o
  -9  11   6      318.80      266.88     17.45 o
  -7  11   6       11.43       10.77      7.83 o
  -5  11   6        2.56        5.57      5.43 o
  -3  11   6      200.03      213.47     11.28 o
  -1  11   6      135.24      162.47     11.52 o
   1  11   6      817.95      729.00     34.45 o
   3  11   6       36.11       45.52     10.60 o
   5  11   6     1132.59     1084.71     32.81 o
   7  11   6        5.55        7.32     10.83 o
   9  11   6        2.15        5.29     11.26 o
  11  11   6        1.97       10.68     11.85 o
 -18  12   6        1.00       19.56     16.64 o
 -16  12   6        0.94       14.03     10.16 o
 -14  12   6       26.35       21.32     14.08 o
 -12  12   6      170.63      180.67     28.50 o
 -10  12   6        4.90       -4.65      8.22 o
  -8  12   6       32.75       38.84     10.61 o
  -6  12   6        9.22        3.72      7.25 o
  -4  12   6        0.32        2.81      6.09 o
  -2  12   6        0.06        2.83      5.91 o
   0  12   6       76.96       98.86     15.38 o
   2  12   6        1.31       -2.22      8.38 o
   4  12   6      236.84      206.21     16.58 o
   6  12   6        4.21        3.63      8.60 o
   8  12   6      100.43      120.26     15.59 o
  10  12   6        5.62        1.41     11.46 o
 -17  13   6       42.74       17.13     28.59 o
 -15  13   6        0.61        7.57     14.40 o
 -13  13   6        1.07        5.66     12.93 o
 -11  13   6      295.14      255.29     18.41 o
  -9  13   6      240.54      239.39     17.48 o
  -7  13   6       93.34      108.20     14.33 o
  -5  13   6        0.24       12.12      7.57 o
  -3  13   6        6.99       -1.12      7.41 o
  -1  13   6       16.94       15.08      9.30 o
   1  13   6        1.85        2.03      8.43 o
   3  13   6       39.60       63.95     12.24 o
   5  13   6       50.53      125.21     16.81 o
   7  13   6       39.54       45.55     14.86 o
 -16  14   6        6.35       25.91     18.84 o
 -14  14   6       17.49       16.27     10.87 o
 -12  14   6      106.02       99.78     23.37 o
 -10  14   6      291.36      291.36     20.25 o
  -8  14   6        3.02        6.59      8.77 o
  -6  14   6        0.75       19.52      9.47 o
  -4  14   6        7.35       -1.12     10.08 o
  -2  14   6       81.36      120.30     14.42 o
   0  14   6        4.46       -0.38      8.55 o
   2  14   6        1.51       -5.96      8.35 o
   4  14   6       98.16      120.68     16.64 o
   6  14   6        0.37       13.00     10.35 o
 -13  15   6       55.14       71.35     13.79 o
 -11  15   6       21.93       52.45     13.02 o
  -9  15   6       19.00       15.76      9.90 o
  -7  15   6       42.66       53.35     12.01 o
  -5  15   6        3.06       46.11     15.17 o
  -3  15   6        7.52        5.77     20.68 o
  -1  15   6       55.88       50.47     12.39 o
   1  15   6       65.54       62.38     16.85 o
   3  15   6       13.84       40.30     12.09 o
   5  15   6        5.83       17.62     10.98 o
 -12  16   6        9.30       36.80     11.45 o
 -10  16   6      151.74      191.90     32.29 o
  -8  16   6      107.95      115.43     15.77 o
  -6  16   6        4.44       36.36     14.67 o
  -4  16   6       19.21       49.69     30.34 o
  -2  16   6        0.02       -2.31     11.21 o
   0  16   6        8.20       19.49     19.17 o
   2  16   6       32.24       50.85     13.74 o
  -7  17   6        1.02       31.22     17.97 o
  -5  17   6        8.86       38.03     57.08 o
  -3  17   6       13.31       31.79     62.69 o
 -25   1   7        0.03       58.50     26.02 o
 -23   1   7       30.32       52.93     28.67 o
 -21   1   7       19.15       39.69     14.58 o
 -19   1   7        0.12        7.75      7.63 o
 -17   1   7      104.56       81.22     11.14 o
 -15   1   7       64.77      100.91     10.48 o
 -13   1   7      103.04      125.02     10.98 o
 -11   1   7        9.79        7.44      3.99 o
  -9   1   7        0.78        0.65      2.87 o
  -7   1   7     1187.13     1249.59     20.46 o
  -5   1   7      253.01      266.12      9.59 o
  -3   1   7     1709.13     1618.95     37.32 o
  -1   1   7      588.85      625.81     24.82 o
   1   1   7     1157.93     1048.83     29.38 o
   3   1   7     2430.95     2397.11     45.13 o
   5   1   7      476.91      458.21     24.36 o
   7   1   7       45.72       49.55      8.45 o
   9   1   7        1.86        0.28      5.73 o
  11   1   7       13.73       20.94      9.35 o
  13   1   7        4.84       25.31     14.95 o
 -24   2   7       18.10       77.48     29.19 o
 -22   2   7        0.77        5.35     10.60 o
 -20   2   7      217.64      222.72     26.53 o
 -18   2   7      533.02      465.33     36.23 o
 -16   2   7      258.06      220.17     17.38 o
 -14   2   7      283.95      280.98     19.51 o
 -12   2   7      369.41      335.95     14.10 o
 -10   2   7      243.61      241.96     14.68 o
  -8   2   7        0.58       10.55      3.43 o
  -6   2   7      688.58      803.03     15.60 o
  -4   2   7      471.16      434.97     12.39 o
  -2   2   7      514.37      487.20     13.14 o
   0   2   7      299.65      248.50     11.27 o
   2   2   7     1306.09     1153.51     27.16 o
   4   2   7       49.42       30.85      6.65 o
   6   2   7     1475.03     1493.99     40.44 o
   8   2   7       48.28       42.73      8.08 o
  10   2   7      523.22      521.80     24.36 o
  12   2   7      104.71      105.95     14.40 o
  14   2   7       36.93       35.05     12.81 o
 -25   3   7        0.29       48.79     23.54 o
 -23   3   7      146.62      224.58     35.99 o
 -21   3   7        0.62       -6.11     12.15 o
 -19   3   7      120.34      145.75     18.89 o
 -17   3   7     1064.93      920.97     37.09 o
 -15   3   7        0.06       -5.62      6.16 o
 -13   3   7       40.83       67.01      7.12 o
 -11   3   7      168.75      164.70     12.20 o
  -9   3   7      504.48      546.16     15.01 o
  -7   3   7      253.74      236.55      8.69 o
  -5   3   7      791.79      919.86     19.16 o
  -3   3   7      126.07      138.57      7.88 o
  -1   3   7      842.16      804.23     18.15 o
   1   3   7     3734.88     3658.05     82.60 o
   3   3   7     1260.83     1328.36     30.45 o
   5   3   7     4771.01     4944.91     79.80 o
   7   3   7      346.00      416.19     20.17 o
   9   3   7      195.51      138.17     14.66 o
  11   3   7       20.67       21.43      9.12 o
  13   3   7        8.44       23.92      9.63 o
 -24   4   7        6.87       60.25     38.25 o
 -22   4   7       27.40       11.41     13.89 o
 -20   4   7        2.48        8.42     11.68 o
 -18   4   7      634.04      590.28     33.94 o
 -16   4   7        2.70       -8.48      8.48 o
 -14   4   7      327.14      263.30     11.73 o
 -12   4   7      338.10      317.71     12.40 o
 -10   4   7      177.27      184.50      9.83 o
  -8   4   7      850.24      853.88     16.92 o
  -6   4   7     2623.11     2748.01     38.26 o
  -4   4   7      266.76      275.12     10.74 o
  -2   4   7      220.27      206.19      9.75 o
   0   4   7     1351.53     1312.36     58.52 o
   2   4   7      487.50      359.32     14.71 o
   4   4   7     1413.97     1564.12     34.94 o
   6   4   7     1181.01     1132.47     50.51 o
   8   4   7       15.44       15.76      8.39 o
  10   4   7      292.14      229.19     21.55 o
  12   4   7       18.64       21.69      9.62 o
  14   4   7        0.38       12.43     11.50 o
 -25   5   7        1.62      -36.52     58.37 o
 -23   5   7       89.51       69.79     18.91 o
 -21   5   7        0.33        3.15     14.57 o
 -19   5   7       32.98       11.75     18.11 o
 -17   5   7      581.87      487.40     26.96 o
 -15   5   7        1.15        4.56      5.94 o
 -13   5   7      160.13      178.28     10.36 o
 -11   5   7       41.43       63.49      7.19 o
  -9   5   7      143.58      133.40      8.47 o
  -7   5   7      393.55      333.75     13.96 o
  -5   5   7      143.38      140.46      7.59 o
  -3   5   7       14.75       20.19      4.94 o
  -1   5   7      345.29      305.26     11.71 o
   1   5   7      523.20      529.91     16.13 o
   3   5   7      151.35      141.53     11.51 o
   5   5   7     5603.87     5558.01     88.32 o
   7   5   7       53.07       51.38     10.53 o
   9   5   7        0.05       -5.63      7.63 o
  11   5   7        3.34        7.06      9.59 o
  13   5   7        1.27       11.20      8.34 o
 -24   6   7        3.18        5.89     16.51 o
 -22   6   7        4.99      -11.88     15.95 o
 -20   6   7        7.39       13.82     13.11 o
 -18   6   7      182.42      186.66     20.60 o
 -16   6   7       68.82       60.74     14.28 o
 -14   6   7        4.49       -5.20      5.20 o
 -12   6   7      103.49      118.45      9.11 o
 -10   6   7      366.33      369.32     13.77 o
  -8   6   7      532.70      537.82     17.02 o
  -6   6   7        2.79        6.03      3.76 o
  -4   6   7      209.86      222.64     10.36 o
  -2   6   7      627.37      639.68     17.26 o
   0   6   7      711.04      686.22     25.09 o
   2   6   7       56.03       62.74      7.75 o
   4   6   7      656.64      577.44     27.40 o
   6   6   7      367.25      273.09     17.57 o
   8   6   7      211.02      230.92     17.50 o
  10   6   7       96.17      120.45     16.42 o
  12   6   7       78.41      148.75     27.81 o
 -23   7   7        3.09       21.25     28.39 o
 -21   7   7        0.14        9.93     14.18 o
 -19   7   7       13.54       12.95     12.74 o
 -17   7   7        1.20      -13.44     13.44 o
 -15   7   7        3.75        8.05      7.86 o
 -13   7   7        4.73        7.98      7.22 o
 -11   7   7      875.81      842.18     40.88 o
  -9   7   7      109.24      111.03      9.21 o
  -7   7   7        6.75        2.80      3.86 o
  -5   7   7       82.30      109.74      7.66 o
  -3   7   7      443.21      420.90     35.19 o
  -1   7   7     1459.16     1325.14     32.06 o
   1   7   7      122.79      130.69     10.05 o
   3   7   7        9.04        7.60      5.83 o
   5   7   7        8.02        5.76      7.18 o
   7   7   7       20.52       28.55      9.60 o
   9   7   7       77.56       56.05     16.95 o
  11   7   7        1.98       14.01      9.06 o
 -22   8   7        3.40       12.90     23.31 o
 -20   8   7       11.80       38.27     34.57 o
 -18   8   7       12.74       -9.62     10.46 o
 -16   8   7       74.87       46.00     10.88 o
 -14   8   7      533.57      523.24     21.83 o
 -12   8   7      284.52      236.39     15.73 o
 -10   8   7      170.12      183.30     11.06 o
  -8   8   7      651.19      635.43     23.77 o
  -6   8   7        5.39        9.67      4.72 o
  -4   8   7      457.62      427.29     20.51 o
  -2   8   7      130.90      134.38      9.93 o
   0   8   7        6.96        8.58      5.57 o
   2   8   7      875.76      816.72     21.70 o
   4   8   7      328.95      335.97     19.42 o
   6   8   7       31.71       18.24      8.91 o
   8   8   7        0.04       -0.39      8.36 o
  10   8   7        1.30        4.78      8.12 o
  12   8   7       54.67       66.09     14.65 o
 -21   9   7        4.13       23.65     15.62 o
 -19   9   7        0.47        7.31     13.35 o
 -17   9   7        2.37       -1.78      8.77 o
 -15   9   7      228.87      210.87     22.75 o
 -13   9   7      889.31      868.31     30.80 o
 -11   9   7      315.69      313.25     23.70 o
  -9   9   7       48.92       65.13      8.59 o
  -7   9   7       19.08       28.15      5.82 o
  -5   9   7      656.79      695.33     28.18 o
  -3   9   7       52.96       61.48     13.45 o
  -1   9   7     2128.71     2094.31     46.55 o
   1   9   7      840.43      706.54     21.80 o
   3   9   7      108.11       72.04     11.43 o
   5   9   7       72.34       57.40     12.24 o
   7   9   7       51.09       25.36      9.96 o
   9   9   7        0.27        3.88      9.03 o
  11   9   7        0.02       22.57     14.20 o
 -20  10   7        4.26       13.88     15.61 o
 -18  10   7       68.10       60.50     18.41 o
 -16  10   7      152.69      167.33     29.39 o
 -14  10   7      664.50      619.24     41.21 o
 -12  10   7      615.34      571.92     33.49 o
 -10  10   7      131.53      127.34     22.86 o
  -8  10   7       33.23       36.34      8.06 o
  -6  10   7      420.21      399.28     14.79 o
  -4  10   7       20.57       14.19      8.16 o
  -2  10   7      626.76      710.22     21.04 o
   0  10   7     1327.13     1204.70     32.75 o
   2  10   7      824.17      792.06     27.00 o
   4  10   7      212.79      195.84     15.34 o
   6  10   7        4.91       11.14      9.98 o
   8  10   7       51.47       47.88     15.15 o
  10  10   7       47.03       51.24     11.22 o
 -19  11   7        5.68       -7.83     13.81 o
 -17  11   7       13.33       12.00     10.92 o
 -15  11   7        5.92       31.57     10.40 o
 -13  11   7      751.04      666.90     39.06 o
 -11  11   7      126.12      120.20     14.78 o
  -9  11   7       60.85       49.73     10.89 o
  -7  11   7       12.31        8.11      7.88 o
  -5  11   7       96.63       86.31     10.46 o
  -3  11   7       93.46      105.70     10.64 o
  -1  11   7     1472.51     1319.19     35.10 o
   1  11   7       24.22       26.90      8.80 o
   3  11   7      492.50      442.44     29.93 o
   5  11   7       12.39        6.42      9.26 o
   7  11   7        0.02        4.25     10.82 o
   9  11   7        5.53        4.93     12.00 o
 -18  12   7        1.93       19.90     18.47 o
 -16  12   7        0.03        1.80      8.98 o
 -14  12   7       78.88       81.14     16.57 o
 -12  12   7       60.55       81.34     18.18 o
 -10  12   7       79.02       76.42     12.31 o
  -8  12   7       65.82      102.18     18.89 o
  -6  12   7      101.50      106.21     15.49 o
  -4  12   7       19.77       24.41      9.92 o
  -2  12   7      143.16      173.32     15.75 o
   0  12   7       20.01       47.86     10.92 o
   2  12   7       89.64       56.19     22.12 o
   4  12   7       22.07       29.60     10.52 o
   6  12   7        1.28        3.96     12.62 o
   8  12   7        0.05        2.23     11.97 o
 -17  13   7        3.50       27.09     15.15 o
 -15  13   7       41.14       36.53     22.95 o
 -13  13   7      121.02      146.43     18.06 o
 -11  13   7       60.26       75.64     14.37 o
  -9  13   7        0.67        5.25      9.60 o
  -7  13   7        2.44       15.23      9.45 o
  -5  13   7      101.85      104.04     20.82 o
  -3  13   7       11.73       24.71      9.17 o
  -1  13   7       20.35       11.75      9.21 o
   1  13   7       13.49        7.05     10.87 o
   3  13   7       18.63       12.29     10.09 o
   5  13   7        4.94        2.03     10.12 o
 -16  14   7       17.35       39.04     14.19 o
 -14  14   7       18.47       19.63     10.92 o
 -12  14   7       32.91       27.86     12.08 o
 -10  14   7       23.80       28.91     10.91 o
  -8  14   7        3.04        2.25     14.58 o
  -6  14   7       44.14       57.84     12.67 o
  -4  14   7       47.42       32.19     18.97 o
  -2  14   7       27.09       36.68     10.49 o
   0  14   7       16.33       25.65     10.51 o
   2  14   7        5.64       17.96     11.18 o
   4  14   7        2.75       11.25     10.99 o
 -13  15   7       10.40       35.30     11.60 o
 -11  15   7      103.12      138.22     18.40 o
  -9  15   7       78.02       72.69     22.85 o
  -7  15   7        4.10       26.36     23.00 o
  -5  15   7       42.68       78.96     53.05 o
  -3  15   7        3.92        6.39     12.24 o
  -1  15   7       24.83       40.19     11.45 o
   1  15   7        9.58       16.05     14.53 o
   3  15   7        0.03        6.90     21.57 o
 -10  16   7       57.84       74.51     15.95 o
  -8  16   7        1.75       42.44     16.78 o
  -6  16   7        1.31       43.46     38.96 o
  -4  16   7       39.62       90.06     28.90 o
  -2  16   7       97.77      139.84     20.39 o
 -24   0   8       92.80      117.90     48.88 o
 -22   0   8       32.86       62.98     44.00 o
 -20   0   8       17.74       50.22     24.44 o
 -18   0   8       52.39       92.69     17.05 o
 -16   0   8       37.75       68.40     15.32 o
 -14   0   8      103.35      132.11     40.26 o
 -12   0   8      910.06      874.21     37.10 o
 -10   0   8       25.74       24.98      5.81 o
  -8   0   8     2205.96     2315.45     46.73 o
  -6   0   8     1261.46     1556.42     34.42 o
  -4   0   8      117.36       97.72     10.78 o
  -2   0   8      876.58      907.82     46.87 o
   0   0   8      893.08      883.35     33.63 o
   2   0   8      114.43      111.35     15.15 o
   4   0   8     3111.26     3252.28     83.86 o
   6   0   8        6.28       18.38      9.74 o
   8   0   8      161.26      210.22     20.13 o
  10   0   8       44.01       60.43     14.56 o
  12   0   8      123.33      117.61     27.61 o
 -25   1   8        8.75       27.33     26.06 o
 -23   1   8       37.79       86.97     31.74 o
 -21   1   8        4.65       23.29     13.07 o
 -19   1   8       12.03       18.46      9.15 o
 -17   1   8        3.73        8.22      8.51 o
 -15   1   8      228.80      177.32     13.71 o
 -13   1   8       26.11       33.88      7.26 o
 -11   1   8      322.49      343.36     15.07 o
  -9   1   8      124.44      126.56     11.76 o
  -7   1   8      606.03      475.40     19.08 o
  -5   1   8      654.98      716.64     22.12 o
  -3   1   8       28.62       35.42      5.97 o
  -1   1   8        0.54       -3.15      3.89 o
   1   1   8     1218.22     1215.48     41.49 o
   3   1   8     1273.25     1113.33     33.69 o
   5   1   8        2.22       11.97      5.90 o
   7   1   8       17.95       13.28      7.47 o
   9   1   8      219.40      307.81     28.16 o
  11   1   8        8.17        6.17      8.42 o
  13   1   8       34.77       45.15     15.24 o
 -24   2   8      189.18      312.93     37.48 o
 -22   2   8        1.71       17.76     12.77 o
 -20   2   8       69.48       92.89     20.40 o
 -18   2   8       86.37       85.08     19.09 o
 -16   2   8      259.09      243.38     15.78 o
 -14   2   8       35.48       32.35      9.63 o
 -12   2   8      524.08      533.52     21.04 o
 -10   2   8      563.53      608.23     13.60 o
  -8   2   8     1797.54     1820.03     27.89 o
  -6   2   8      908.06     1000.63     20.68 o
  -4   2   8       63.13       60.08      7.64 o
  -2   2   8      893.04      858.85     28.60 o
   0   2   8        0.03        9.38      5.05 o
   2   2   8      433.09      365.55     15.80 o
   4   2   8     1780.57     1651.77     56.74 o
   6   2   8       91.53       58.98      9.37 o
   8   2   8       73.62       65.74      9.81 o
  10   2   8        0.09        5.65     10.53 o
  12   2   8        4.84       33.13      9.85 o
 -25   3   8       13.15      119.73     29.57 o
 -23   3   8       66.86       56.23     16.55 o
 -21   3   8       57.30       82.08     34.33 o
 -19   3   8        1.00        3.72     28.61 o
 -17   3   8      113.41       92.55     15.54 o
 -15   3   8       66.07       51.58      9.64 o
 -13   3   8      389.00      365.42     20.21 o
 -11   3   8      594.03      629.24     19.14 o
  -9   3   8      138.82      183.14      9.70 o
  -7   3   8     4573.43     5000.72     68.27 o
  -5   3   8      540.69      509.96     17.85 o
  -3   3   8      400.09      401.97     14.67 o
  -1   3   8        8.23       10.38      5.15 o
   1   3   8      244.04      177.84     11.26 o
   3   3   8     6511.54     6916.35    104.71 o
   5   3   8      919.73      776.03     26.45 o
   7   3   8      464.77      479.78     32.37 o
   9   3   8        9.61       33.60      9.41 o
  11   3   8        0.10       -2.09     15.27 o
 -24   4   8      203.09      249.37     51.84 o
 -22   4   8      331.12      213.31     32.06 o
 -20   4   8        2.87        1.01     12.16 o
 -18   4   8        0.57       16.16     11.78 o
 -16   4   8       74.58       64.22     10.97 o
 -14   4   8      243.94      219.23     14.10 o
 -12   4   8      840.71      862.85     20.97 o
 -10   4   8       12.45       13.58      4.98 o
  -8   4   8       43.50       75.02      6.36 o
  -6   4   8       54.65       25.48      4.97 o
  -4   4   8        0.00        5.74      4.02 o
  -2   4   8       43.72       46.18      7.21 o
   0   4   8       11.43       11.13      5.44 o
   2   4   8      200.39      239.30     13.79 o
   4   4   8     1207.85     1283.84     32.23 o
   6   4   8      902.32      721.81     24.12 o
   8   4   8      234.81      297.71     24.31 o
  10   4   8       43.59       64.23     12.68 o
  12   4   8       14.37       30.64     10.32 o
 -23   5   8      118.05      135.98     35.30 o
 -21   5   8        1.58       12.09     13.33 o
 -19   5   8       30.70       17.98     15.96 o
 -17   5   8       35.46       34.24     18.84 o
 -15   5   8        1.05        6.47     10.12 o
 -13   5   8      748.10      635.11     21.81 o
 -11   5   8        3.34        0.10      4.60 o
  -9   5   8      298.69      300.09     12.28 o
  -7   5   8        1.31        8.33      4.86 o
  -5   5   8        0.22        3.91      4.14 o
  -3   5   8      311.63      278.50     14.19 o
  -1   5   8        0.14       -1.35      5.09 o
   1   5   8      822.56      798.42     26.02 o
   3   5   8      409.45      377.63     16.74 o
   5   5   8        0.53        0.93      6.02 o
   7   5   8       53.50       71.00     12.84 o
   9   5   8        0.40       11.30      8.89 o
  11   5   8        0.70        7.65      8.05 o
 -24   6   8       18.24       45.21     43.87 o
 -22   6   8        8.05       19.10     14.79 o
 -20   6   8        1.87       -3.29     11.30 o
 -18   6   8       44.29       33.41     13.90 o
 -16   6   8        0.74        4.32     10.07 o
 -14   6   8       25.11       25.61      7.94 o
 -12   6   8      457.89      478.94     16.28 o
 -10   6   8       35.16       30.86      6.63 o
  -8   6   8       10.75        6.89      3.86 o
  -6   6   8      463.27      501.34     21.21 o
  -4   6   8      357.19      355.35     15.09 o
  -2   6   8       78.26       79.78      8.09 o
   0   6   8      228.93      199.67     12.22 o
   2   6   8      652.23      712.36     26.77 o
   4   6   8        8.31       13.90      6.22 o
   6   6   8       27.89       13.94      8.61 o
   8   6   8       20.43       68.34     13.07 o
  10   6   8        0.19        9.49      8.61 o
 -23   7   8        4.94      -15.65     15.65 o
 -21   7   8       16.97        8.76     14.95 o
 -19   7   8        2.14      -10.07     10.07 o
 -17   7   8        7.11      -13.23     13.62 o
 -15   7   8       14.90       14.90     10.21 o
 -13   7   8      332.72      322.43     17.14 o
 -11   7   8       43.64       22.65      6.29 o
  -9   7   8       65.76       70.83      9.24 o
  -7   7   8       21.67       49.81      6.77 o
  -5   7   8      774.48      699.73     18.99 o
  -3   7   8      121.56      129.86      9.92 o
  -1   7   8       50.15       44.04      8.28 o
   1   7   8       13.94       24.72      7.16 o
   3   7   8      830.92      891.88     31.84 o
   5   7   8       76.39      115.14     14.99 o
   7   7   8       80.92      119.95     16.45 o
   9   7   8       10.29       15.38      9.58 o
  11   7   8        9.39       26.03     12.00 o
 -22   8   8        0.82       -1.29     16.64 o
 -20   8   8       42.06       75.69     19.96 o
 -18   8   8      126.12       97.94     22.14 o
 -16   8   8        0.66        9.26      9.10 o
 -14   8   8       58.56       57.25     16.06 o
 -12   8   8      190.45      189.85     14.82 o
 -10   8   8      126.50      126.22     13.14 o
  -8   8   8       38.07       48.63      8.74 o
  -6   8   8      454.58      461.92     15.75 o
  -4   8   8       77.14      107.90      9.78 o
  -2   8   8     1438.18     1362.08     29.27 o
   0   8   8       18.31       12.14      6.38 o
   2   8   8      137.74      160.84     15.82 o
   4   8   8      165.05      165.18     16.68 o
   6   8   8      116.75      107.95     15.87 o
   8   8   8        1.08        4.77      8.99 o
  10   8   8       88.92      175.02     17.11 o
 -21   9   8       21.27       29.31     16.52 o
 -19   9   8       22.81       10.93     14.89 o
 -17   9   8       21.61        8.84     14.15 o
 -15   9   8      386.16      379.12     43.91 o
 -13   9   8      281.38      277.44     19.77 o
 -11   9   8      875.00      942.42     45.06 o
  -9   9   8      130.80      134.42     12.58 o
  -7   9   8       21.46       30.34      7.99 o
  -5   9   8     1525.17     1505.82     31.54 o
  -3   9   8        0.89        7.89      6.00 o
  -1   9   8       73.39       43.69      7.74 o
   1   9   8      279.91      273.02     18.08 o
   3   9   8       28.40       49.06     12.02 o
   5   9   8       77.33       74.24     13.72 o
   7   9   8       21.69       34.05     11.07 o
   9   9   8      156.42      179.35     23.84 o
 -20  10   8        0.28        3.39     17.03 o
 -18  10   8      101.61      109.12     23.06 o
 -16  10   8      218.31      215.48     17.83 o
 -14  10   8       73.64      137.77     24.16 o
 -12  10   8        0.12       10.18      8.50 o
 -10  10   8       89.46      131.34     13.95 o
  -8  10   8       81.23      101.78     11.78 o
  -6  10   8      655.30      673.57     23.81 o
  -4  10   8      231.29      238.73     13.55 o
  -2  10   8      333.98      265.65     13.99 o
   0  10   8       76.79       76.87     12.06 o
   2  10   8      282.01      278.75     19.61 o
   4  10   8        0.28        0.71      9.35 o
   6  10   8       58.78       51.26     13.84 o
   8  10   8        7.96       17.59     10.39 o
 -19  11   8        2.33       -4.18     14.88 o
 -17  11   8       23.71       40.08     12.02 o
 -15  11   8       73.94       70.48     14.04 o
 -13  11   8        0.01        8.53      8.79 o
 -11  11   8       59.36       93.06     13.45 o
  -9  11   8       46.75       47.31     12.35 o
  -7  11   8       31.21       17.38     11.45 o
  -5  11   8     1035.35     1024.47     35.22 o
  -3  11   8        5.79       12.33      6.68 o
  -1  11   8      430.80      383.95     23.91 o
   1  11   8      171.30      143.16     16.99 o
   3  11   8        0.26        1.35      9.01 o
   5  11   8        7.18       -6.62      9.89 o
   7  11   8        6.49        2.32     11.87 o
 -18  12   8       92.45       77.25     28.36 o
 -16  12   8        0.48        7.14      9.33 o
 -14  12   8       79.15       84.46     14.09 o
 -12  12   8        4.95        8.19      9.99 o
 -10  12   8        9.37       36.64     11.68 o
  -8  12   8        5.24       18.13     11.09 o
  -6  12   8        9.73       11.24      8.08 o
  -4  12   8        0.02        4.56      7.87 o
  -2  12   8      372.61      359.72     29.68 o
   0  12   8       10.30       26.15      9.59 o
   2  12   8       10.06       -4.31     11.79 o
   4  12   8       33.40       37.16     12.70 o
   6  12   8       91.82      103.73     18.34 o
 -17  13   8       23.36       56.56     23.76 o
 -15  13   8      114.87      178.15     27.65 o
 -13  13   8        2.34        3.41      9.03 o
 -11  13   8        0.30       14.59     10.39 o
  -9  13   8        3.28        9.47     10.24 o
  -7  13   8        7.57       10.16     21.51 o
  -5  13   8        0.02       11.61     11.83 o
  -3  13   8        1.10       12.25      7.70 o
  -1  13   8        0.01       -3.50      8.30 o
   1  13   8       56.59       47.44     12.36 o
   3  13   8       36.92       44.79     13.24 o
 -14  14   8       31.91       43.75     11.61 o
 -12  14   8        1.47        8.69     12.96 o
 -10  14   8        0.34       22.19     10.59 o
  -8  14   8       13.99       12.77     12.85 o
  -6  14   8        0.01       23.78     12.56 o
  -4  14   8       22.89       53.30     39.68 o
  -2  14   8       93.55      130.05     16.10 o
   0  14   8        0.68       -2.83      9.74 o
   2  14   8       18.49       25.16     13.34 o
 -11  15   8        4.62       38.70     15.41 o
  -9  15   8        5.08       17.22     25.34 o
  -7  15   8        2.48       31.58     15.38 o
  -5  15   8       13.58      111.29     36.81 o
  -3  15   8       12.71       26.33     18.12 o
  -1  15   8       42.04       58.60     24.06 o
 -25   1   9        1.90       51.09     35.66 o
 -23   1   9       10.56       44.03     28.67 o
 -21   1   9        1.02       16.90     13.91 o
 -19   1   9       42.88       47.51     19.13 o
 -17   1   9        3.42        7.62      7.84 o
 -15   1   9       83.17      100.61     11.78 o
 -13   1   9        1.18        5.16      5.65 o
 -11   1   9       63.97      115.98     23.33 o
  -9   1   9     1392.71     1370.23     25.42 o
  -7   1   9        4.38        3.38      4.13 o
  -5   1   9      226.27      199.96     19.42 o
  -3   1   9       57.48       75.77      8.88 o
  -1   1   9        3.04        2.56      5.27 o
   1   1   9       28.25       27.32      7.67 o
   3   1   9       32.86       39.86      7.78 o
   5   1   9      323.31      325.58     18.94 o
   7   1   9       15.36       24.50      7.80 o
   9   1   9       16.06       11.56      7.18 o
  11   1   9        1.44       -2.38      9.91 o
 -24   2   9       21.87       56.17     29.70 o
 -22   2   9       15.23       31.10     17.57 o
 -20   2   9       21.99       33.87     12.22 o
 -18   2   9        3.44        9.20      8.59 o
 -16   2   9       23.92       42.15      9.57 o
 -14   2   9      266.51      279.30     29.14 o
 -12   2   9      810.29      859.20     32.81 o
 -10   2   9        0.01        2.80      4.42 o
  -8   2   9       51.07       65.74      7.34 o
  -6   2   9       53.62       48.15      9.00 o
  -4   2   9     1085.75     1060.08     37.40 o
  -2   2   9     1523.31     1487.31     48.33 o
   0   2   9     5218.50     5483.32     86.57 o
   2   2   9        0.04       -2.17      5.98 o
   4   2   9     1032.02     1011.32     28.86 o
   6   2   9      629.33      563.44     22.09 o
   8   2   9        5.00        8.34      7.18 o
  10   2   9       24.76       27.53     10.16 o
 -25   3   9        1.21       67.29     39.68 o
 -23   3   9      193.30      242.55     47.48 o
 -21   3   9        6.78       23.87     21.55 o
 -19   3   9        3.47        5.32     14.27 o
 -17   3   9       99.01      118.20     24.03 o
 -15   3   9       21.62       11.45      9.04 o
 -13   3   9      110.46      154.21     20.13 o
 -11   3   9       97.01      143.90     16.69 o
  -9   3   9       81.89       60.33     10.00 o
  -7   3   9      113.20      103.32      8.54 o
  -5   3   9        0.01        2.22      4.74 o
  -3   3   9        4.32        8.49      5.38 o
  -1   3   9     5094.29     5010.55     80.03 o
   1   3   9        1.40        7.25      6.28 o
   3   3   9        2.83        0.83      7.76 o
   5   3   9       28.50       18.30      7.22 o
   7   3   9       18.58       21.62      7.37 o
   9   3   9        0.04       11.77      8.73 o
 -24   4   9      121.49      194.39     63.03 o
 -22   4   9       22.95      108.74     32.11 o
 -20   4   9        1.52        4.09     12.73 o
 -18   4   9        0.37       -2.63     10.85 o
 -16   4   9       25.20       27.88     13.45 o
 -14   4   9      247.28      237.58     28.85 o
 -12   4   9      964.04      878.34     32.62 o
 -10   4   9      280.48      259.58     18.30 o
  -8   4   9       28.42       29.65      5.98 o
  -6   4   9      280.71      277.34     12.69 o
  -4   4   9      271.91      268.18     14.86 o
  -2   4   9      512.58      485.08     17.87 o
   0   4   9     2355.62     1997.06     57.53 o
   2   4   9       43.22       75.40     16.15 o
   4   4   9      222.45      162.28     12.81 o
   6   4   9       14.13        3.21      7.82 o
   8   4   9        8.57       12.68      8.78 o
  10   4   9        3.22       27.28      9.08 o
 -23   5   9       92.48      113.45     31.20 o
 -21   5   9        0.75      -12.71     12.71 o
 -19   5   9        0.87        1.02     11.64 o
 -17   5   9       21.88       16.98     12.06 o
 -15   5   9        4.51       10.22      7.70 o
 -13   5   9      134.05      135.95     10.41 o
 -11   5   9      111.81      130.50      9.89 o
  -9   5   9       26.19       38.05      7.34 o
  -7   5   9       76.46       78.95     10.83 o
  -5   5   9       11.83       16.80      5.89 o
  -3   5   9       23.76       24.74      6.81 o
  -1   5   9     2597.76     2559.35     49.19 o
   1   5   9      205.68      193.26     12.37 o
   3   5   9        4.26       14.08      6.34 o
   5   5   9      190.32      140.46     16.95 o
   7   5   9       46.24       62.74     13.34 o
   9   5   9        7.69       21.74      9.26 o
 -24   6   9       49.49       22.21     34.94 o
 -22   6   9       15.80       26.48     36.20 o
 -20   6   9       16.41       20.69     17.08 o
 -18   6   9        1.33        0.45     10.45 o
 -16   6   9       34.49       21.34     12.61 o
 -14   6   9        3.96       15.30      6.42 o
 -12   6   9        0.00        6.52      5.16 o
 -10   6   9        5.03        1.67      5.64 o
  -8   6   9      402.85      358.05     15.64 o
  -6   6   9      770.12      763.16     20.07 o
  -4   6   9      158.64      191.58     11.72 o
  -2   6   9        3.54        3.70      5.93 o
   0   6   9       92.11       96.38     10.68 o
   2   6   9       40.28       38.50      8.15 o
   4   6   9      127.21      133.21     16.45 o
   6   6   9       68.54       86.19     14.31 o
   8   6   9        2.59        3.25      8.76 o
 -23   7   9       16.24       20.56     18.74 o
 -21   7   9       29.09       19.99     15.61 o
 -19   7   9       38.34       31.88     14.40 o
 -17   7   9       64.89       95.27     17.63 o
 -15   7   9       49.05       51.91     10.57 o
 -13   7   9      238.72      218.45     21.50 o
 -11   7   9       14.93       23.50      7.15 o
  -9   7   9       41.77       44.71     12.62 o
  -7   7   9        2.47        1.39      5.14 o
  -5   7   9      288.54      309.39     23.40 o
  -3   7   9        0.29        0.06      5.19 o
  -1   7   9       16.47       20.14      7.18 o
   1   7   9      393.63      360.81     17.10 o
   3   7   9       42.01       67.55     16.07 o
   5   7   9       11.85       25.72     10.17 o
   7   7   9       50.06       98.06     16.10 o
   9   7   9        0.80       -3.10      8.61 o
 -22   8   9        0.64       -4.19     14.53 o
 -20   8   9       94.93       76.77     35.99 o
 -18   8   9      171.30      135.19     41.96 o
 -16   8   9        0.63       -0.98     11.07 o
 -14   8   9        0.14        1.04      9.63 o
 -12   8   9      188.44      193.18     26.89 o
 -10   8   9        0.01        0.56      6.22 o
  -8   8   9       62.42       92.55     11.90 o
  -6   8   9        0.21        7.83      6.10 o
  -4   8   9      351.01      347.55     16.04 o
  -2   8   9       83.98       90.91     10.82 o
   0   8   9       63.42       71.87     13.40 o
   2   8   9       13.16       25.03     10.04 o
   4   8   9       10.84       14.71     10.29 o
   6   8   9       51.78       93.29     27.14 o
   8   8   9       35.19       71.12     14.42 o
 -21   9   9        5.52       16.70     15.75 o
 -19   9   9       87.77      104.52     35.28 o
 -17   9   9      159.68      176.90     34.51 o
 -15   9   9       24.79       34.43     10.60 o
 -13   9   9        0.09       -2.44      8.25 o
 -11   9   9       17.40       16.27      8.64 o
  -9   9   9        1.19       -1.24      7.78 o
  -7   9   9      914.21      927.18     27.95 o
  -5   9   9      271.73      286.38     18.80 o
  -3   9   9      250.09      241.87     14.46 o
  -1   9   9        7.93       -1.03      5.48 o
   1   9   9        7.02       10.81      8.97 o
   3   9   9        3.47        5.65      9.40 o
   5   9   9       38.44       24.45     11.60 o
   7   9   9       45.92       53.97     13.74 o
 -20  10   9       90.00      103.79     33.89 o
 -18  10   9       87.64      132.06     22.27 o
 -16  10   9       28.06       24.37     11.83 o
 -14  10   9        1.72        3.82      8.39 o
 -12  10   9        0.55        4.13      9.36 o
 -10  10   9       76.62       63.34     12.88 o
  -8  10   9       37.44       64.16     10.60 o
  -6  10   9      476.54      465.21     24.26 o
  -4  10   9     1424.76     1355.12     31.40 o
  -2  10   9      180.61      170.03     13.51 o
   0  10   9       34.41       45.23     14.42 o
   2  10   9       29.33       42.66     21.60 o
   4  10   9        4.36        8.64     10.89 o
   6  10   9       18.37       38.42     14.20 o
 -19  11   9      128.22      153.27     28.06 o
 -17  11   9       48.03       74.61     19.89 o
 -15  11   9       23.15       31.16     14.94 o
 -13  11   9       15.65       33.05     12.35 o
 -11  11   9       38.18       76.29     14.67 o
  -9  11   9       34.47       51.26     14.11 o
  -7  11   9      616.61      633.52     47.23 o
  -5  11   9      526.51      476.79     23.90 o
  -3  11   9       99.42      104.35     10.66 o
  -1  11   9        2.73        0.71      8.11 o
   1  11   9        1.86        2.07      9.50 o
   3  11   9        6.34       17.00     11.59 o
   5  11   9        4.22        7.96     11.78 o
 -18  12   9       10.53       28.51     13.73 o
 -16  12   9        2.35       -7.91     11.70 o
 -14  12   9       16.35       15.86     11.72 o
 -12  12   9        8.49        4.95     10.23 o
 -10  12   9        9.30        3.18      9.83 o
  -8  12   9      121.14      204.96     43.57 o
  -6  12   9      159.08      181.32     22.25 o
  -4  12   9      117.07      129.25     17.47 o
  -2  12   9      129.79      152.38     15.93 o
   0  12   9       21.52       16.96     10.80 o
   2  12   9       20.08       16.95     13.48 o
   4  12   9        3.22       13.80     22.72 o
 -15  13   9        0.14       29.72     13.65 o
 -13  13   9        2.20        6.54     10.39 o
 -11  13   9        0.15       25.60     11.10 o
  -9  13   9        0.04       -1.02      9.79 o
  -7  13   9       13.33       18.27     22.80 o
  -5  13   9       69.96      102.16     15.86 o
  -3  13   9       17.46       29.43      9.88 o
  -1  13   9       11.30       21.57     11.89 o
   1  13   9        4.29       16.01     12.33 o
 -14  14   9       24.51       69.87     33.79 o
 -12  14   9       38.90       49.64     12.61 o
 -10  14   9        5.99       41.57     17.18 o
  -8  14   9       24.49       37.34     16.73 o
  -6  14   9       12.55       42.50     14.69 o
  -4  14   9        0.25       21.75     29.04 o
  -2  14   9        8.35        6.21     11.06 o
  -9  15   9       22.22      104.67     23.87 o
  -7  15   9       73.11       73.62     20.42 o
 -24   0  10        8.70       56.65     45.43 o
 -22   0  10        4.89       15.24     43.71 o
 -20   0  10       94.67       62.64     48.31 o
 -18   0  10      225.84      181.96     40.98 o
 -16   0  10      315.75      243.64     44.14 o
 -14   0  10      103.91      119.01     17.97 o
 -12   0  10       76.70       44.57     18.12 o
 -10   0  10      288.44      394.81     38.10 o
  -8   0  10      356.31      294.22     31.34 o
  -6   0  10        7.08        5.82      7.49 o
  -4   0  10      181.70      200.70     16.96 o
  -2   0  10     1925.17     1981.65     57.93 o
   0   0  10      429.73      411.54     24.30 o
   2   0  10       71.17       43.42     16.39 o
   4   0  10        0.08        1.15     11.79 o
   6   0  10       23.65       14.09     13.52 o
   8   0  10      141.52      169.60     20.87 o
 -25   1  10        1.03       55.25     29.47 o
 -23   1  10       10.30      105.33     30.60 o
 -21   1  10        0.31       30.89     20.17 o
 -19   1  10       75.48      153.04     27.25 o
 -17   1  10      171.22      218.06     30.30 o
 -15   1  10       24.39       58.54     13.79 o
 -13   1  10       79.21      114.02     25.82 o
 -11   1  10        4.48       11.70      6.21 o
  -9   1  10      363.13      392.74     18.05 o
  -7   1  10      973.58      867.99     27.18 o
  -5   1  10      189.81      171.79     14.19 o
  -3   1  10     1811.96     1852.03     82.59 o
  -1   1  10       15.90       -2.23      5.78 o
   1   1  10       10.74       36.27      7.72 o
   3   1  10       92.78      115.17     11.90 o
   5   1  10      104.22      139.36     14.17 o
   7   1  10        0.43        1.43      6.51 o
   9   1  10       12.45       17.21      7.85 o
 -24   2  10        0.98       52.79     42.99 o
 -22   2  10        4.45       31.96     26.22 o
 -20   2  10        2.15       13.70     13.38 o
 -18   2  10      181.94      170.25     29.59 o
 -16   2  10        8.27       17.80      8.07 o
 -14   2  10      107.14      127.15     15.48 o
 -12   2  10       28.44       26.66     10.55 o
 -10   2  10      119.24      150.69     11.84 o
  -8   2  10       56.82       44.28      7.11 o
  -6   2  10       36.42       26.39      7.53 o
  -4   2  10       96.50       82.24      9.89 o
  -2   2  10     3280.56     3304.85     59.20 o
   0   2  10       15.66       35.24      7.84 o
   2   2  10      430.30      415.29     18.48 o
   4   2  10      155.91      146.85     13.54 o
   6   2  10      111.10      119.38     14.19 o
   8   2  10       70.95       87.76     17.50 o
 -25   3  10        2.52       63.77     25.27 o
 -23   3  10        7.68      100.38     29.89 o
 -21   3  10       30.47       23.66     19.43 o
 -19   3  10      125.73      266.13     49.32 o
 -17   3  10       47.81       75.77     11.92 o
 -15   3  10      103.07      109.56     20.84 o
 -13   3  10      292.42      296.01     22.26 o
 -11   3  10      137.08      182.22     23.46 o
  -9   3  10      116.82      156.31     12.35 o
  -7   3  10        6.63        8.48      5.26 o
  -5   3  10      239.42      214.85     13.28 o
  -3   3  10     1486.49     1403.88     35.03 o
  -1   3  10        1.90        0.16      5.25 o
   1   3  10      155.25      145.42     16.91 o
   3   3  10      200.46      197.74     15.73 o
   5   3  10       41.64       44.45      9.67 o
   7   3  10       36.41       58.69     13.37 o
 -24   4  10        0.47       57.50     37.75 o
 -22   4  10       38.24       66.92     18.85 o
 -20   4  10       27.76       39.31     15.79 o
 -18   4  10      144.79      181.46     33.41 o
 -16   4  10       37.57       34.09     19.90 o
 -14   4  10      149.09      163.48     28.91 o
 -12   4  10     1061.45      957.43     26.32 o
 -10   4  10      125.29      124.49     11.73 o
  -8   4  10       46.57       69.14      8.38 o
  -6   4  10      175.60      147.67     10.61 o
  -4   4  10       49.31       46.99     10.18 o
  -2   4  10      235.03      239.99     13.87 o
   0   4  10     1628.58     1254.03     32.51 o
   2   4  10      118.86      122.33     12.29 o
   4   4  10      149.83      153.86     14.11 o
   6   4  10        0.47        6.92      9.08 o
   8   4  10        4.24       26.85      9.46 o
 -23   5  10       12.37        8.80     26.17 o
 -21   5  10       43.70       38.31     17.63 o
 -19   5  10        2.70       27.28     17.36 o
 -17   5  10        3.87        7.72     11.53 o
 -15   5  10        2.60       11.21     12.00 o
 -13   5  10       83.69       84.80     11.04 o
 -11   5  10        4.07        5.74      6.25 o
  -9   5  10      279.52      236.76     15.04 o
  -7   5  10      143.62      164.11     11.04 o
  -5   5  10       33.22       49.33      8.63 o
  -3   5  10     1497.95     1533.61     35.63 o
  -1   5  10      851.35      751.51     24.30 o
   1   5  10       32.19       35.51      9.38 o
   3   5  10       83.76       79.06     13.45 o
   5   5  10       11.33       24.12     10.60 o
   7   5  10        0.05       12.61      9.52 o
 -22   6  10        0.02       11.88     14.65 o
 -20   6  10        4.40       15.59     15.99 o
 -18   6  10        1.71        7.28     19.50 o
 -16   6  10        3.51       -3.05     10.33 o
 -14   6  10       12.73       14.71      8.79 o
 -12   6  10       48.92       64.83     10.25 o
 -10   6  10      115.01      109.33     11.71 o
  -8   6  10       34.98       12.45      8.83 o
  -6   6  10       96.65       85.84     10.23 o
  -4   6  10      121.93      139.24     12.04 o
  -2   6  10        1.55       -3.08      5.47 o
   0   6  10        1.66        0.25      5.72 o
   2   6  10        1.39       10.61      8.01 o
   4   6  10      185.05      206.41     18.18 o
   6   6  10       57.88       75.83     14.61 o
 -23   7  10        4.90       39.82     55.07 o
 -21   7  10        3.34       -2.81     13.21 o
 -19   7  10       94.45      103.40     39.54 o
 -17   7  10      142.97      158.41     28.93 o
 -15   7  10       14.98       23.57     15.05 o
 -13   7  10       25.13       21.24      8.56 o
 -11   7  10      471.66      456.15     32.91 o
  -9   7  10       14.67       19.94     11.61 o
  -7   7  10       72.26       70.81     11.11 o
  -5   7  10       46.08       28.27      7.76 o
  -3   7  10      311.36      316.14     15.83 o
  -1   7  10        0.53        9.61      6.78 o
   1   7  10        0.03        5.48      6.51 o
   3   7  10        1.37       13.23     13.08 o
   5   7  10        6.14        4.91      9.25 o
   7   7  10       42.55       86.56     31.63 o
 -22   8  10        0.27        6.98     44.41 o
 -20   8  10       73.58       67.00     20.14 o
 -18   8  10        0.01       19.97     14.30 o
 -16   8  10       78.59      111.85     40.98 o
 -14   8  10       71.64       71.76     16.57 o
 -12   8  10       80.28      120.08     12.35 o
 -10   8  10      171.18      185.89     13.72 o
  -8   8  10       32.24       18.33      8.34 o
  -6   8  10      149.70      161.63     12.16 o
  -4   8  10       21.11       17.18      7.09 o
  -2   8  10      344.08      282.04     15.67 o
   0   8  10        6.68       23.87     11.46 o
   2   8  10       47.18       57.95     13.14 o
   4   8  10        2.66        2.90      8.99 o
   6   8  10       75.73      100.12     16.58 o
 -21   9  10       37.02       89.71     34.97 o
 -19   9  10      160.33      185.89     36.03 o
 -17   9  10        5.70       17.34     18.27 o
 -15   9  10        4.89       23.74     11.70 o
 -13   9  10        1.25       15.97     10.08 o
 -11   9  10      298.42      269.21     24.36 o
  -9   9  10       98.92      126.40     13.51 o
  -7   9  10      548.15      385.23     20.62 o
  -5   9  10       60.21       42.41      8.99 o
  -3   9  10      154.41      146.75     13.14 o
  -1   9  10      100.93       75.77     10.68 o
   1   9  10       10.76        3.57      9.51 o
   3   9  10       43.91       58.96     14.54 o
   5   9  10       46.97       54.39     14.88 o
 -20  10  10       28.98       84.87     20.18 o
 -18  10  10       20.86       14.96     17.19 o
 -16  10  10       37.22       59.34     20.14 o
 -14  10  10       28.17       30.58     16.45 o
 -12  10  10       10.47        6.18     10.27 o
 -10  10  10       47.78       63.27     13.43 o
  -8  10  10       14.18       20.74     10.46 o
  -6  10  10      190.10      153.49     15.67 o
  -4  10  10        1.92       10.16      6.90 o
  -2  10  10       14.91        7.10      8.04 o
   0  10  10       86.35       81.52     13.81 o
   2  10  10        0.06       -9.51      9.51 o
   4  10  10      182.31      237.10     23.62 o
 -19  11  10       16.27       35.08     39.11 o
 -17  11  10        7.48       36.42     42.41 o
 -15  11  10       19.69       66.37     21.36 o
 -13  11  10        2.95       -6.34      9.60 o
 -11  11  10      211.45      249.93     20.63 o
  -9  11  10        0.62       -2.48     12.90 o
  -7  11  10       12.10       34.96      9.72 o
  -5  11  10       11.36        9.32      7.87 o
  -3  11  10      134.27      123.88     16.09 o
  -1  11  10       25.92       36.71     11.09 o
   1  11  10       41.50       38.70     13.56 o
 -16  12  10        2.78       14.91     13.90 o
 -14  12  10        5.32       -0.67     10.41 o
 -12  12  10      187.47      221.48     21.54 o
 -10  12  10      172.65      185.00     43.94 o
  -8  12  10      143.03      189.87     45.97 o
  -6  12  10        1.61       18.17      9.12 o
  -4  12  10        5.72       20.06     15.10 o
  -2  12  10        3.67       37.88     10.42 o
   0  12  10       61.04       62.69     14.70 o
 -13  13  10        0.58       -1.58      9.04 o
 -11  13  10        7.70       43.32     16.45 o
  -9  13  10       13.91       24.02     19.69 o
  -7  13  10       10.98       43.55     20.02 o
  -5  13  10       17.54       35.38     13.29 o
  -3  13  10        0.15       14.15     25.02 o
 -10  14  10       17.03       42.56     16.39 o
  -8  14  10        5.18       32.79     11.34 o
  -6  14  10       16.02       11.21     14.38 o
 -23   1  11        1.46      100.46     31.31 o
 -21   1  11       25.65       23.88     23.91 o
 -19   1  11       90.10      118.70     21.54 o
 -17   1  11       78.54      101.91     18.84 o
 -15   1  11       23.84       26.66     11.19 o
 -13   1  11       61.65       75.78     14.72 o
 -11   1  11       71.88       82.75     14.81 o
  -9   1  11       50.18       60.48      8.18 o
  -7   1  11      642.35      625.83     20.23 o
  -5   1  11       82.37      104.32     11.05 o
  -3   1  11       99.45       75.63      9.78 o
  -1   1  11      700.49      645.97     26.27 o
   1   1  11      311.19      273.15     17.64 o
   3   1  11        0.25       13.47      7.68 o
   5   1  11        0.02       12.39      7.32 o
   7   1  11        0.87        1.44     16.10 o
 -24   2  11        5.00       40.60     36.65 o
 -22   2  11        3.03       50.89     17.62 o
 -20   2  11        8.44       30.76     13.79 o
 -18   2  11       49.96       64.91     12.48 o
 -16   2  11        3.14       12.72     10.59 o
 -14   2  11        0.07       -1.95     12.22 o
 -12   2  11       42.81       42.80     12.09 o
 -10   2  11        0.98        5.74      6.15 o
  -8   2  11       59.23       60.82      9.84 o
  -6   2  11     1630.37     1645.77     63.92 o
  -4   2  11       97.86       73.90      9.87 o
  -2   2  11       90.25       94.79     11.52 o
   0   2  11      220.84      194.36     13.86 o
   2   2  11       22.36       36.08      8.72 o
   4   2  11        0.00        4.47      6.54 o
   6   2  11        0.49        7.17      9.79 o
 -23   3  11       19.32       48.27     28.81 o
 -21   3  11        0.92       25.52     17.33 o
 -19   3  11        1.51       13.26     14.11 o
 -17   3  11        0.49        3.65      9.18 o
 -15   3  11       64.89       88.92     13.68 o
 -13   3  11        4.02       -6.23      7.91 o
 -11   3  11       15.07       15.16      8.63 o
  -9   3  11      107.44      100.73     12.15 o
  -7   3  11      908.67      898.67     30.16 o
  -5   3  11        0.53        0.99      5.75 o
  -3   3  11       22.67       47.98      8.86 o
  -1   3  11      101.88       97.01     13.36 o
   1   3  11      143.94      150.00     13.66 o
   3   3  11        4.09       21.80      7.98 o
   5   3  11       38.93       34.45      9.30 o
 -24   4  11        0.30       78.00     34.22 o
 -22   4  11        2.85       46.38     38.27 o
 -20   4  11        0.71       25.34     21.22 o
 -18   4  11       63.74       64.53     25.31 o
 -16   4  11       88.76       89.69     16.19 o
 -14   4  11       44.17       33.86     11.87 o
 -12   4  11        6.82       -0.96      6.67 o
 -10   4  11      158.34      196.48     18.08 o
  -8   4  11      131.21      167.00     12.48 o
  -6   4  11      994.42     1049.11     28.32 o
  -4   4  11        5.37       -2.66      5.74 o
  -2   4  11      130.87       82.65     11.10 o
   0   4  11        0.85        3.72      6.45 o
   2   4  11       88.07       98.35     12.36 o
   4   4  11       23.23       46.13      9.74 o
   6   4  11       14.37       18.87     17.85 o
 -23   5  11        5.58       28.63     48.60 o
 -21   5  11        5.11       47.49     22.49 o
 -19   5  11       58.49       80.12     26.89 o
 -17   5  11       59.59       79.09     29.62 o
 -15   5  11        6.96       26.49     13.95 o
 -13   5  11        0.47       -4.22      8.33 o
 -11   5  11       73.48       57.75     10.49 o
  -9   5  11        6.72       28.34      8.60 o
  -7   5  11      786.48      737.36     23.39 o
  -5   5  11      297.50      293.04     15.31 o
  -3   5  11       10.67       12.58      8.32 o
  -1   5  11      426.63      388.61     18.46 o
   1   5  11      305.22      277.69     16.39 o
   3   5  11        0.26        4.08      6.58 o
   5   5  11        0.31       23.95     10.67 o
 -22   6  11        0.04       35.43     56.65 o
 -20   6  11       25.08       37.45     28.18 o
 -18   6  11        4.91       15.89     18.24 o
 -16   6  11        9.30       16.31     16.05 o
 -14   6  11       70.17      128.36     15.32 o
 -12   6  11       13.34       30.53      9.30 o
 -10   6  11       85.13       89.28     12.64 o
  -8   6  11        3.39        6.30      6.92 o
  -6   6  11       14.08       22.26      8.01 o
  -4   6  11      119.59      148.76     17.28 o
  -2   6  11      120.70      115.43     12.45 o
   0   6  11        4.75        0.25      6.73 o
   2   6  11        0.63       12.61      7.00 o
   4   6  11       37.98       65.19     13.80 o
 -21   7  11       35.38       67.86     22.44 o
 -19   7  11        1.40      -15.48     15.48 o
 -17   7  11        1.52       -5.80     16.35 o
 -15   7  11        6.18        1.92     16.10 o
 -13   7  11       49.34       32.89      8.56 o
 -11   7  11       86.38      102.13     13.34 o
  -9   7  11       73.77       75.54     12.19 o
  -7   7  11       41.00       41.85     10.39 o
  -5   7  11      180.43      211.49     13.97 o
  -3   7  11        6.40        1.31      6.38 o
  -1   7  11       59.74       37.50      9.14 o
   1   7  11       23.25       47.96     11.79 o
   3   7  11       50.69       46.56     12.82 o
 -20   8  11       11.00      132.28     50.61 o
 -18   8  11        0.58       -3.42     16.23 o
 -16   8  11        7.69       15.36     15.08 o
 -14   8  11        6.78       14.09      9.56 o
 -12   8  11       68.52      107.56     14.08 o
 -10   8  11       19.90       15.62      8.72 o
  -8   8  11      106.38       88.83     22.77 o
  -6   8  11       48.16       58.40     17.97 o
  -4   8  11        2.24        7.23      6.59 o
  -2   8  11       43.58       52.58      9.96 o
   0   8  11       12.48       17.18      9.94 o
   2   8  11       98.59      151.88     19.05 o
 -19   9  11        4.45        2.69     26.02 o
 -17   9  11       13.41       -5.69     14.06 o
 -15   9  11       23.12       22.02     25.59 o
 -13   9  11      188.01      210.41     33.53 o
 -11   9  11      114.93      103.19     14.41 o
  -9   9  11        4.75       15.41      9.92 o
  -7   9  11        2.29        6.58      7.69 o
  -5   9  11       10.85       46.05     10.76 o
  -3   9  11        0.26        8.91      7.26 o
  -1   9  11        0.04       -7.50      7.50 o
   1   9  11      131.58      163.96     17.71 o
 -18  10  11        0.34       22.75     24.44 o
 -16  10  11        4.55       26.64     40.26 o
 -14  10  11        1.42       34.36     11.85 o
 -12  10  11       21.21       20.70     11.28 o
 -10  10  11      255.52      252.26     18.05 o
  -8  10  11       48.17       60.02     11.68 o
  -6  10  11        9.08       16.97      9.04 o
  -4  10  11        2.31        3.00      6.60 o
  -2  10  11        1.30        1.89      8.13 o
   0  10  11       11.73        9.73      9.99 o
 -17  11  11        0.81      112.15     44.00 o
 -15  11  11       17.07       30.46     36.87 o
 -13  11  11       63.00       78.22     15.31 o
 -11  11  11      398.13      382.20     63.12 o
  -9  11  11        0.04       18.26     10.40 o
  -7  11  11       15.97       19.20      9.28 o
  -5  11  11        3.43        6.13      8.21 o
  -3  11  11       15.75       21.90      9.82 o
  -1  11  11       21.86       25.72     10.14 o
 -14  12  11       70.74       86.70     21.18 o
 -12  12  11      123.49      165.12     38.72 o
 -10  12  11      147.98      167.84     22.72 o
  -8  12  11        7.14       22.72     10.88 o
  -6  12  11        7.06       17.33      8.21 o
  -4  12  11        1.53       12.20     23.87 o
  -9  13  11       17.31       67.00     18.98 o
 -24   0  12       59.68      180.87     49.17 o
 -22   0  12        0.82       23.39     17.06 o
 -20   0  12       19.64       19.27     16.68 o
 -18   0  12        1.63       -6.33     14.09 o
 -16   0  12       33.96       30.19     16.39 o
 -14   0  12        0.00      -10.06     10.06 o
 -12   0  12       52.62       31.34     17.83 o
 -10   0  12      273.04      272.89     32.21 o
  -8   0  12     1493.72     1421.97     72.61 o
  -6   0  12        0.98       16.82     10.35 o
  -4   0  12      625.86      754.02     34.34 o
  -2   0  12        2.21        4.75      8.70 o
   0   0  12       62.27       28.53     11.68 o
   2   0  12      122.09      184.60     27.46 o
   4   0  12        6.65       13.19      9.21 o
 -23   1  12        4.33       38.38     23.35 o
 -21   1  12       17.75       22.59     20.23 o
 -19   1  12        5.25        7.08     10.16 o
 -17   1  12        0.97        3.76      9.78 o
 -15   1  12        2.19        7.34     10.14 o
 -13   1  12        3.39        7.20      9.41 o
 -11   1  12        1.45        5.91      9.44 o
  -9   1  12      250.91      278.40     29.36 o
  -7   1  12      229.39      218.41     16.07 o
  -5   1  12        4.29       18.32      6.87 o
  -3   1  12       36.75       88.45     11.58 o
  -1   1  12        5.75        1.62      6.14 o
   1   1  12       25.57       24.28      7.58 o
   3   1  12       39.60       56.73      9.56 o
 -22   2  12        1.97       14.95     27.99 o
 -20   2  12        7.77        4.68      8.84 o
 -18   2  12        0.01        1.80     11.21 o
 -16   2  12        7.06        0.90     17.11 o
 -14   2  12       45.90       38.30     13.14 o
 -12   2  12        6.82       -2.72      8.60 o
 -10   2  12        2.29        1.87      7.13 o
  -8   2  12     1022.42     1010.74     27.78 o
  -6   2  12      628.53      548.03     38.60 o
  -4   2  12      164.61      144.53     12.97 o
  -2   2  12        2.22        7.64      7.40 o
   0   2  12       23.28       46.11     11.37 o
   2   2  12      231.15      231.77     23.24 o
   4   2  12        1.22        8.51      6.70 o
 -23   3  12        0.57       58.15     27.91 o
 -21   3  12        5.25       31.53     29.47 o
 -19   3  12       23.65       27.99     19.07 o
 -17   3  12        0.01       -7.99      9.12 o
 -15   3  12        8.11        3.53     10.35 o
 -13   3  12        0.40        2.08      9.53 o
 -11   3  12       17.32       25.20      8.30 o
  -9   3  12      768.22      721.94     35.89 o
  -7   3  12       19.85       25.91      8.59 o
  -5   3  12      116.05       87.09     11.26 o
  -3   3  12       52.74       42.31      9.21 o
  -1   3  12       57.31       45.95      9.42 o
   1   3  12        4.05       17.30      8.35 o
   3   3  12        7.89       13.55      7.49 o
 -22   4  12        3.95       28.54     37.81 o
 -20   4  12        0.08       18.31     17.49 o
 -18   4  12       22.84       -0.76      9.42 o
 -16   4  12        2.83       18.04     11.12 o
 -14   4  12       16.37       27.83     18.12 o
 -12   4  12        0.57        3.80      9.45 o
 -10   4  12        3.42        2.50      7.19 o
  -8   4  12      317.91      324.03     19.31 o
  -6   4  12      356.80      380.30     40.63 o
  -4   4  12        2.95        4.09      6.47 o
  -2   4  12       51.57       50.70      9.92 o
   0   4  12       36.79       25.78      8.59 o
   2   4  12        4.83       11.10      6.68 o
 -21   5  12        1.89       20.42     36.81 o
 -19   5  12       46.94       73.43     34.22 o
 -17   5  12      150.80      131.41     30.19 o
 -15   5  12        3.80       -4.71      8.83 o
 -13   5  12       39.39       26.59     11.54 o
 -11   5  12      114.94      127.24     19.35 o
  -9   5  12      342.00      313.44     18.90 o
  -7   5  12      494.63      487.68     26.30 o
  -5   5  12      168.61      135.11     13.20 o
  -3   5  12       20.69       13.22      7.01 o
  -1   5  12      107.24      111.13     16.10 o
   1   5  12        7.10       15.56      7.34 o
   3   5  12       23.66       32.78     12.61 o
 -22   6  12        4.76        0.58     39.11 o
 -20   6  12        0.11       34.26     20.42 o
 -18   6  12       69.98       68.28     49.03 o
 -16   6  12       28.89       33.07     20.70 o
 -14   6  12        4.40       17.98     11.17 o
 -12   6  12       40.04       45.56     10.16 o
 -10   6  12        1.01       -2.85      6.29 o
  -8   6  12       90.17       89.32     13.28 o
  -6   6  12       36.85       35.11      8.58 o
  -4   6  12       14.28       16.99      7.17 o
  -2   6  12       14.33       19.12      8.11 o
   0   6  12      159.28      177.28     14.86 o
   2   6  12       46.45       69.82     12.89 o
 -21   7  12        0.07       56.36     44.00 o
 -19   7  12        3.76        3.32     25.74 o
 -17   7  12       43.33      106.73     28.90 o
 -15   7  12        4.06       36.81     18.12 o
 -13   7  12       55.50       55.93     17.86 o
 -11   7  12      152.12      170.09     15.68 o
  -9   7  12      125.87      122.92     14.68 o
  -7   7  12      255.76      217.24     17.04 o
  -5   7  12        0.06       13.40      7.69 o
  -3   7  12       17.74       22.61      8.40 o
  -1   7  12        4.11       15.24      7.23 o
   1   7  12        0.01        1.58      8.61 o
 -20   8  12        0.15      -23.58     40.83 o
 -18   8  12       47.25       52.71     54.78 o
 -16   8  12       12.55       31.92     17.83 o
 -14   8  12       24.43       45.15     20.70 o
 -12   8  12      129.98      158.12     17.95 o
 -10   8  12       69.18       70.26     12.37 o
  -8   8  12       40.95       58.46     12.15 o
  -6   8  12       61.53       36.26     10.54 o
  -4   8  12        4.23       12.00      7.32 o
  -2   8  12        0.00       10.12      7.07 o
   0   8  12        6.40        4.05      9.44 o
 -17   9  12       15.41       36.41     21.42 o
 -15   9  12        0.56        9.78     14.67 o
 -13   9  12       25.26       17.64     16.68 o
 -11   9  12        1.58        5.79      8.66 o
  -9   9  12       73.06       73.46     12.76 o
  -7   9  12        0.00        7.31      9.59 o
  -5   9  12        6.92       15.94      8.44 o
  -3   9  12        6.80       20.65      8.13 o
  -1   9  12        0.95        7.60      8.54 o
 -16  10  12       19.01       26.69     20.99 o
 -14  10  12        3.12       14.67     15.82 o
 -12  10  12       18.20       43.34     12.70 o
 -10  10  12        4.76        2.85      8.13 o
  -8  10  12        1.70        8.01      9.05 o
  -6  10  12        5.32       12.66      8.91 o
  -4  10  12       18.53       39.20     10.24 o
 -13  11  12        0.06       -9.05      9.05 o
 -11  11  12       41.51       82.86     16.08 o
  -9  11  12        9.40       24.19     10.14 o
  -7  11  12        6.31        6.70     14.19 o
  -5  11  12       41.96       19.27     14.38 o
 -21   1  13        6.84      -10.14     10.14 o
 -19   1  13        2.00       -0.41     11.45 o
 -17   1  13       14.62       20.44     12.77 o
 -15   1  13       30.29       23.56     12.40 o
 -13   1  13      478.70      443.83     30.08 o
 -11   1  13       91.87      127.20     20.73 o
  -9   1  13      269.17      220.53     29.88 o
  -7   1  13       40.12       44.61      8.95 o
  -5   1  13       89.90       87.27     11.33 o
  -3   1  13        4.92        9.42      6.89 o
  -1   1  13        5.14        9.33      6.42 o
   1   1  13        1.59       22.54      6.46 o
 -22   2  13        3.14      -12.94     17.83 o
 -20   2  13       13.04       18.14     13.42 o
 -18   2  13        3.91       22.06     12.64 o
 -16   2  13        7.52       11.10     10.81 o
 -14   2  13       22.45        8.59     10.50 o
 -12   2  13      480.67      473.41     52.48 o
 -10   2  13        0.74       15.43     11.12 o
  -8   2  13        0.23        4.44     11.08 o
  -6   2  13       39.57       35.55      8.65 o
  -4   2  13       20.93       32.06      8.09 o
  -2   2  13        0.63       19.52      7.04 o
   0   2  13        6.51       19.64      7.07 o
 -21   3  13        2.03        3.74     18.12 o
 -19   3  13        0.57       17.30     12.36 o
 -17   3  13        2.60       15.79     12.15 o
 -15   3  13       18.74       19.94     12.22 o
 -13   3  13      155.71      140.29     21.24 o
 -11   3  13       12.18       10.12     11.68 o
  -9   3  13       38.04       41.47      9.95 o
  -7   3  13        0.01        3.45      7.32 o
  -5   3  13       30.39       36.55      8.34 o
  -3   3  13        0.01        4.90      6.53 o
  -1   3  13       14.45       31.82      8.44 o
   1   3  13       62.84       85.93     11.79 o
 -20   4  13        0.02        2.30     18.98 o
 -18   4  13        0.09       -7.88      9.81 o
 -16   4  13       62.40       56.63     15.62 o
 -14   4  13        4.45       28.98     12.81 o
 -12   4  13      148.39      161.68     20.40 o
 -10   4  13        0.62       -3.57      7.56 o
  -8   4  13       69.73       78.31     12.76 o
  -6   4  13       31.08       18.27      8.95 o
  -4   4  13       15.18       29.83      8.32 o
  -2   4  13       17.26       12.07      6.74 o
   0   4  13        0.00        9.54      6.25 o
 -19   5  13       22.31       49.75     24.15 o
 -17   5  13        0.03        8.57     11.81 o
 -15   5  13        3.40       20.10     12.36 o
 -13   5  13       96.55      116.13     20.33 o
 -11   5  13       95.88      114.22     14.66 o
  -9   5  13       26.97       33.67      9.58 o
  -7   5  13       67.84      115.46     28.50 o
  -5   5  13      113.94      127.46     13.31 o
  -3   5  13        1.44        4.81      7.37 o
  -1   5  13        0.03       17.75      6.99 o
 -18   6  13       12.28       11.21     22.14 o
 -16   6  13        2.20      -16.97     16.97 o
 -14   6  13        0.86       10.78     11.45 o
 -12   6  13       14.06       -1.58      9.35 o
 -10   6  13        0.60        3.74      7.96 o
  -8   6  13       42.21       55.34     11.64 o
  -6   6  13       99.31      115.31     15.01 o
  -4   6  13       38.31       32.67      8.76 o
  -2   6  13        0.33        2.80      6.78 o
 -17   7  13        0.68      -15.82     15.82 o
 -15   7  13        2.04        1.44     15.53 o
 -13   7  13       41.22       39.68     13.20 o
 -11   7  13       84.47      129.52     16.06 o
  -9   7  13       37.90       25.66     12.46 o
  -7   7  13      124.22      128.95     16.63 o
  -5   7  13        5.88       10.46      7.91 o
  -3   7  13       57.02       87.54     12.95 o
 -16   8  13       10.43       31.34     17.54 o
 -14   8  13       18.82       33.36     17.25 o
 -12   8  13       29.47       58.54     11.78 o
 -10   8  13        0.09        7.80      8.69 o
  -8   8  13        0.15        5.36      7.95 o
  -6   8  13        2.72       13.52      9.37 o
  -4   8  13       33.80       83.72     13.26 o
 -15   9  13        9.38       12.37     14.67 o
 -13   9  13        0.04       24.68     20.27 o
 -11   9  13        0.58       15.08      9.14 o
  -9   9  13        0.07        6.76      8.46 o
  -7   9  13        6.94        5.21      7.94 o
 -20   0  14        5.86       -4.89     17.83 o
 -18   0  14        0.96        4.03     16.97 o
 -16   0  14       62.70       48.60     25.02 o
 -14   0  14      668.35      568.22     50.04 o
 -12   0  14      423.48      345.07     40.26 o
 -10   0  14       96.34      145.50     30.77 o
  -8   0  14        0.53       12.37     13.52 o
  -6   0  14        7.17       11.32     11.21 o
  -4   0  14      101.27      102.91     17.97 o
  -2   0  14       21.35       59.87     13.58 o
 -19   1  14        0.02       -0.88     12.12 o
 -17   1  14       15.16       40.45     14.66 o
 -15   1  14        0.00       13.45     12.36 o
 -13   1  14        7.14       28.99     13.59 o
 -11   1  14       91.61      107.01     20.40 o
  -9   1  14       16.44        9.75      9.94 o
  -7   1  14        0.05       -2.13      6.27 o
  -5   1  14        4.46       16.29      7.20 o
  -3   1  14        0.23       19.19      7.00 o
 -20   2  14        3.97       18.95     15.38 o
 -18   2  14        6.33       23.97     14.13 o
 -16   2  14        2.49       14.65     12.97 o
 -14   2  14      325.55      279.80     26.51 o
 -12   2  14      209.72      203.65     22.76 o
 -10   2  14       20.67       25.68     12.29 o
  -8   2  14       13.68       11.39      8.59 o
  -6   2  14       14.80       27.83      9.88 o
  -4   2  14       53.59      123.79     21.46 o
 -19   3  14        0.08       23.81     14.03 o
 -17   3  14       45.03       50.81     16.21 o
 -15   3  14       34.23       48.89     15.30 o
 -13   3  14        0.10        3.42     11.22 o
 -11   3  14       26.50       12.67     10.84 o
  -9   3  14        0.11       -1.42      7.54 o
  -7   3  14        2.24       18.50      8.35 o
  -5   3  14       11.04       13.00      7.05 o
  -3   3  14       15.98       11.90      6.72 o
 -18   4  14        0.45        5.22     11.50 o
 -16   4  14        4.16        8.58     12.49 o
 -14   4  14        0.02       -1.15     11.47 o
 -12   4  14        3.83       19.00     12.28 o
 -10   4  14       11.55       37.25     10.02 o
  -8   4  14       36.00       40.89     11.41 o
  -6   4  14        1.30       -2.24      6.86 o
  -4   4  14        1.49       22.83      7.24 o
 -17   5  14       18.77       34.42     15.47 o
 -15   5  14      110.01       87.05     19.71 o
 -13   5  14      172.69      155.01     20.99 o
 -11   5  14       24.34       30.92     19.84 o
  -9   5  14        2.46        6.44      8.30 o
  -7   5  14        0.81       13.06     11.96 o
  -5   5  14        9.39       20.63      8.49 o
 -16   6  14        5.40        1.88     11.94 o
 -14   6  14        0.06       10.03     10.22 o
 -12   6  14        6.05       26.28     14.67 o
 -10   6  14       18.72       12.49      9.93 o
  -8   6  14        2.02        6.68      8.38 o
  -6   6  14        0.88        9.40      8.40 o
 -13   7  14       48.77       95.67     18.75 o
 -11   7  14        7.23       -0.38      8.79 o
  -9   7  14        4.77        1.47      6.96 o
 -15   1  15       45.44       52.47     33.64 o
 -13   1  15        0.78       -4.03     10.78 o
 -11   1  15        5.59       25.15     14.23 o
  -9   1  15       15.05        7.74      9.03 o
  -7   1  15        4.29       47.45     18.40 o
 -16   2  15        5.46        8.84     14.66 o
 -14   2  15        8.85       20.21     13.82 o
 -12   2  15       20.11       19.79     14.10 o
 -10   2  15       13.58       22.32     11.65 o
  -8   2  15        4.59        4.76     11.70 o
 -15   3  15        2.02       11.47     13.90 o
 -13   3  15        0.44        5.48     11.98 o
 -11   3  15        2.10        3.97      8.92 o
  -9   3  15        1.97        7.48     20.56 o
 
